# Supplementary material for: Regioselective stilbene O-methylations in Saccharinae grasses
Source: Nat Commun. 2023 Jun 12;14:3462. doi: 10.1038/s41467-023-38908-5 (PMC10261104; doi:10.1038/s41467-023-38908-5)
Supplement: Supplementary file 4 — Source Data [file 41467_2023_38908_MOESM4_ESM.xlsx]

## Sheet: Fig. 1b
Fig. 1b
		Resveratrol (μg g-1 FW)						MS acquisition paramaters
		rep_1	rep_2	rep_3	Average	SD		Method duration (min)	30
	BTx623 72h ctrl	n.d.	n.d.	n.d.	n.d.	n.d.		Estimated cycles	768
	BTx623 72h inf	0.04	0.03	0.03	0.03	0.01
	SC748-5 72h ctrl	n.d.	n.d.	n.d.	n.d.	n.d.		Ion source name	TurbolonSpray
	SC748-5 72h inf	0.31	0.31	0.31	0.31	0		Curtain gas	20
	BTx623 96h ctrl	n.d.	n.d.	n.d.	n.d.	n.d.		Ion source gas 1 (psi)	40
	BTx623 96h inf	0.4	0.43	0.25	0.36	0.1		Ion source gas 2 (psi)	30
	SC748-5 96h ctrl	n.d.	n.d.	n.d.	n.d.	n.d.		Temperature (°C)	450
	SC748-5 96h inf	0.82	1.13	0.78	0.91	0.19
		Piceid (μg g-1 FW)						IDA survey
		rep_1	rep_2	rep_3	Average	SD		Scan type	TOFMS
	BTx623 72h ctrl	n.d.	n.d.	n.d.	n.d.	n.d.		Polarity	Positive
	BTx623 72h inf	2.87	2.62	2.4	2.63	0.23		Ionspray voltage (V)	5500
	SC748-5 72h ctrl	n.d.	n.d.	n.d.	n.d.	n.d.		CAD gas	7
	SC748-5 72h inf	7.56	8.48	7.95	8	0.46		TOF start mass (Da)	100
	BTx623 96h ctrl	n.d.	n.d.	n.d.	n.d.	n.d.		TOF stop mass (Da)	1000
	BTx623 96h inf	7.56	6.06	6.88	6.83	0.76		Accumulation time (s)	0.25
	SC748-5 96h ctrl	n.d.	n.d.	n.d.	n.d.	n.d.		Declustering potential (V)	80
	SC748-5 96h inf	20.33	22.44	16.08	19.62	3.24		Declustering potential spread (V)	0
		Pinostilbene (μg g-1 FW)						Collision energy (V)	10
		rep_1	rep_2	rep_3	Average	SD		Collision energy spread (V)	0
	BTx623 72h ctrl	n.d.	n.d.	n.d.	n.d.	n.d.		Time bins to sum	4
	BTx623 72h inf	0.05	0.05	0.05	0.05	0		Channel 1	TRUE
	SC748-5 72h ctrl	n.d.	n.d.	n.d.	n.d.	n.d.		Channel 2	TRUE
	SC748-5 72h inf	0.28	0.2	0.17	0.22	0.06		Channel 3	TRUE
	BTx623 96h ctrl	n.d.	n.d.	n.d.	n.d.	n.d.		Channel 4	TRUE
	BTx623 96h inf	0.08	0.06	0.09	0.07	0.02
	SC748-5 96h ctrl	n.d.	n.d.	n.d.	n.d.	n.d.		IDA criteria
	SC748-5 96h inf	0.53	0.72	0.45	0.57	0.14		Workflow	Small molecule
		Pterostilbene (μg g-1 FW)						Maximum candidate ions	20
		rep_1	rep_2	rep_3	Average	SD		Intensity thershold exceeds (counts/s)	50
	BTx623 48h ctrl	n.d.	n.d.	n.d.	n.d.	n.d.		Dynamic Background Subtract	TRUE
	SC748-5 48h ctrl	n.d.	n.d.	n.d.	n.d.	n.d.		Exclude former candidate ions	FALSE
	BTx623 48h inf	n.d.	n.d.	n.d.	n.d.	n.d.
	SC748-5 48h inf	0.02	0.03	0.05	0.03	0.02		Dynamic CE for MS/MS	FALSE
	BTx623 72h ctrl	n.d.	n.d.	n.d.	n.d.	n.d.
	BTx623 72h inf	0.23	0.11	0.15	0.16	0.06		Charge state	FALSE
	SC748-5 72h ctrl	n.d.	n.d.	n.d.	n.d.	n.d.
	SC748-5 72h inf	1.7	1.49	1.48	1.55	0.13		Advance IDA criteria
	BTx623 96h ctrl	n.d.	n.d.	n.d.	n.d.	n.d.		Dynamic accumuation	TRUE
	BTx623 96h inf	0.81	0.54	0.78	0.71	0.15		Exclude isotope	FALSE
	SC748-5 96h ctrl	n.d.	n.d.	n.d.	n.d.	n.d.		Mass tolerance +/- (mDa)	50
	SC748-5 96h inf	5.33	7.67	3.94	5.64	1.88		Candidate mass range	FALSE
								adjust CE when using iTRAQ reagent	FALSE
								Inclusion list	FALSE
								Exclusion list	FALSE
								IDA dependent
								Scan type	TOFMSMS
								Polarity	Positive
								Ionspray voltage (V)	5500
								CAD gas	7
								TOF start mass (Da)	50
								TOF stop mass (Da)	1000
								Accumulation time (s)	0.1
								Declustering potential (V)	80
								Declustering potential spread (V)	0
								Collision energy (V)	30
								Collision energy spread (V)	10
								Time bins to sum	4
								Channel 1	TRUE
								Channel 2	TRUE
								Channel 3	TRUE
								Channel 4	TRUE

## Sheet: Fig. 1c
Fig. 1c
	Resveratrol HPLC-HRMS (XIC: 229.0860)
	BTx623-ctrl-24h			BTx623-ctrl-48h			BTx623-ctrl-72h			BTx623-ctrl-96h			BTx623-inf-24h			BTx623-inf-48h			BTx623-inf-72h			BTx623-inf-96h			SC748-5-ctrl-24h			SC748-5-ctrl-48h			SC748-5-ctrl-72h			SC748-5-ctrl-96h			SC748-5-inf-24h			SC748-5-inf-48h			SC748-5-inf-72h			SC748-5-inf-96h			Resveratrol standard
	Time	Intensity		Time	Intensity		Time	Intensity		Time	Intensity		Time	Intensity		Time	Intensity		Time	Intensity		Time	Intensity		Time	Intensity		Time	Intensity		Time	Intensity		Time	Intensity		Time	Intensity		Time	Intensity		Time	Intensity		Time	Intensity		Time
	0.00418333	0		0.00418333	0		0.00418333	0		0.00418333	0		0.00418333	0		0.00418333	0		0.00418333	0		0.00418333	0		0.00418333	0		0.00418333	0		0.00418333	0		0.00418333	0		0.00418333	0		0.00418333	0		0.00418333	0		0.00418333	160		0.00418333
	0.00898333	0		0.00903333	0		0.009	0		0.00898333	0		0.00901667	0		0.00901667	0		0.00898333	0		0.00898333	0		0.009	0		0.00898333	0		0.00898333	0		0.009	76		0.00898333	0		0.00898333	0		0.00903333	0		0.00905	0		0.00898333
	0.0138333	0		0.0139	0		0.0138667	0		0.0138	0		0.0138333	0		0.01385	126		0.0137833	0		0.0137833	0		0.0138	0		0.0138	0		0.0137833	73		0.0138833	37		0.0137833	0		0.0137833	0		0.01385	36		0.0139667	0		0.0138
	0.0186333	0		0.0187833	17		0.0188167	0		0.0186	0		0.0188167	108		0.0188333	0		0.0186	0		0.0185833	0		0.0186	0		0.0186	0		0.0187167	0		0.0189333	96		0.0185833	0		0.0186	0		0.0188333	182		0.01885	81		0.0186
	0.02345	0		0.02375	110		0.02365	0		0.0234167	0		0.0239667	40		0.0238	9		0.0234333	0		0.0234333	0		0.0234	8		0.0234	0		0.02355	0		0.02405	79.9223		0.0233833	0		0.0234	0		0.0240833	145.138		0.02395	111		0.0234
	0.02825	0		0.0291167	120		0.0285167	0		0.02825	0		0.0291333	116		0.0289167	20		0.02835	0		0.0282333	0		0.02825	0		0.0282167	0		0.0284333	0		0.0292667	264		0.0282	0		0.0282167	8		0.02935	92		0.0291667	172		0.0282167
	0.0330833	0		0.03445	82.7803		0.03335	0		0.0331	0		0.0344	70.9974		0.034	0		0.0331667	8		0.03315	0		0.03305	0		0.0330167	0		0.0332333	0		0.0348167	140		0.0330333	0		0.0331667	0		0.0346833	44		0.0346333	236		0.0331333
	0.0379333	0		0.0396167	12		0.0382	0		0.03795	0		0.0396833	80		0.0389	24		0.0380667	0		0.0379667	0		0.0378667	0		0.0379167	8		0.03805	0		0.0402833	96		0.0378333	0		0.038	0		0.0399833	244		0.0400167	8		0.03795
	0.0427667	0		0.0446333	0		0.0430167	0		0.04275	0		0.0449833	24		0.044	0		0.0428833	0		0.0427833	0		0.0427	0		0.0428333	0		0.0428333	0		0.0457	220		0.04265	0		0.0428	0		0.04555	32		0.0451	184		0.0428333
	0.0476667	0		0.0494833	0		0.04785	16		0.0475667	0		0.0500833	104		0.0489333	0		0.0477	0		0.0476	0		0.04755	0		0.0477	0		0.0476333	0		0.05115	36		0.04745	0		0.0476167	0		0.0507833	80		0.0505667	162.21		0.0477
	0.05255	0		0.0543	0		0.0528833	0		0.0524	0		0.0553333	52		0.0538667	0		0.0525833	0		0.0524333	56		0.0523667	0		0.0525	0		0.0524333	0		0.05625	121.538		0.0522667	0		0.0524167	0		0.05605	94.0871		0.05605	92		0.0525167
	0.05745	0		0.0591	0		0.05775	0		0.0572	0		0.0605833	24		0.0588167	0		0.0574167	0		0.0579167	8		0.0571833	0		0.0573167	0		0.0572333	0		0.0615667	40		0.0570833	0		0.0572167	0		0.0613333	88.9107		0.0613833	131.314		0.0573333
	0.0622667	0		0.06395	0		0.0626167	0		0.0620167	0		0.06565	0		0.0636333	24		0.0622167	0		0.0630833	0		0.062	0		0.0621333	0		0.0620333	0		0.0667167	96		0.06195	0		0.0620333	0		0.0666833	48		0.0667333	0		0.0621333
	0.0670833	0		0.0688167	0		0.0675167	0		0.0668667	0		0.0705833	0		0.0687	0		0.0670167	0		0.0680167	0		0.0668	0		0.0669667	0		0.0668667	0		0.0720167	180		0.0667667	0		0.0668333	0		0.0719167	62.0871		0.0717333	16		0.0669833
	0.0720333	0		0.0736667	0		0.07235	0		0.0716833	0		0.0755167	8		0.0735667	0		0.0718333	0		0.0731167	0		0.0716167	0		0.0718	0		0.0716667	0		0.07745	52		0.0715667	0		0.07165	0		0.0771333	40		0.0767	0		0.0718
	0.0769333	0		0.0785333	0		0.0771667	0		0.0765	0		0.0805167	40		0.0784167	0		0.0766333	0		0.07795	0		0.07645	0		0.0766333	0		0.0765167	0		0.0826	9.53782		0.0763667	0		0.0764833	0		0.08225	0		0.0815667	156		0.0766333
	0.08175	0		0.0833667	0		0.082	0		0.0813	0		0.0857167	0		0.08325	0		0.08145	0		0.0828333	0		0.0812667	0		0.0814333	0		0.0814	0		0.0877167	104		0.0812333	0		0.0813167	0		0.0872167	84		0.0869833	8		0.0814667
	0.08655	0		0.08825	0		0.0868333	0		0.0861333	0		0.0906667	0		0.0880667	0		0.0862667	0		0.08775	0		0.0861167	0		0.0862333	0		0.0862	0		0.0930833	60		0.08605	0		0.0861167	0		0.09255	124		0.0920667	16		0.0862667
	0.0913667	0		0.0930667	0		0.09165	0		0.09095	0		0.0955167	0		0.0928833	0		0.0910667	0		0.0927	8		0.0909667	0		0.0910667	0		0.0910833	0		0.0982833	32		0.0908667	0		0.0909833	0		0.0978833	122.087		0.0971	0		0.0912167
	0.0962167	0		0.09795	0		0.0964833	0		0.09575	0		0.100367	0		0.0977833	0		0.0958667	0		0.0976667	0		0.0957833	0		0.0959167	0		0.0959	0		0.1035	16		0.0956833	0		0.0958	0		0.103217	52		0.102067	0		0.0960667
	0.134933	0		0.102767	0		0.101283	0		0.100683	0		0.1052	0		0.102633	0		0.100683	0		0.102533	0		0.100617	0		0.100717	0		0.1007	0		0.108617	16		0.100517	0		0.1006	0		0.108517	184		0.107017	12		0.100867
	0.13975	0		0.107583	0		0.106133	0		0.1056	0		0.110067	0		0.107433	0		0.1055	0		0.107333	0		0.105483	0		0.105517	0		0.105517	0		0.113683	0		0.105367	0		0.1054	0		0.114067	16		0.112033	172		0.10575
	0.1446	0		0.112383	0		0.11095	16		0.144517	0		0.115017	0		0.1123	0		0.110317	0		0.11215	0		0.110283	0		0.110367	0		0.110317	0		0.118633	45.4602		0.110183	0		0.110233	0		0.119067	8		0.117533	47.3144		0.110567
	0.149417	0		0.1172	0		0.1158	0		0.149333	0		0.119833	0		0.117133	0		0.115167	0		0.117017	0		0.11515	0		0.115183	8		0.115117	0		0.1238	0		0.11505	0		0.115033	0		0.124167	36		0.156817	0		0.1154
	0.154283	0		0.122067	0		0.120633	0		0.154167	0		0.124633	0		0.12195	0		0.119983	0		0.156217	0		0.119983	0		0.12005	0		0.11995	0		0.12875	0		0.11985	0		0.11985	0		0.129317	12		0.161633	0		0.12025
	0.15915	0		0.1269	0		0.12545	0		0.159	0		0.129483	0		0.126767	0		0.1248	0		0.161067	0		0.124817	0		0.158767	0		0.12475	0		0.133733	8		0.124667	0		0.124633	0		0.134433	8		0.166433	0		0.125067
	0.16395	0		0.131717	0		0.130283	0		0.163817	0		0.134283	0		0.1316	0		0.12965	0		0.165917	16		0.1297	0		0.163567	0		0.12955	0		0.138783	0		0.129483	0		0.129433	0		0.1395	68		0.17125	0		0.12995
	0.168833	0		0.136517	0		0.135117	0		0.168633	0		0.139117	0		0.136417	0		0.134567	0		0.170833	0		0.134517	0		0.168383	0		0.134367	0		0.143767	72		0.134317	0		0.134233	0		0.144633	0		0.17605	0		0.134767
	0.17365	0		0.1414	0		0.14	0		0.173467	0		0.143933	0		0.141217	0		0.173283	0		0.209683	0		0.139333	0		0.173217	0		0.1392	0		0.149083	0		0.139117	0		0.139033	0		0.1495	64		0.1809	0		0.1396
	0.1785	0		0.146217	0		0.144817	0		0.1783	0		0.148733	0		0.14605	0		0.178117	0		0.214517	0		0.14415	0		0.178033	0		0.144017	0		0.187817	0		0.143917	0		0.143867	0		0.154733	36		0.185733	0		0.1444
	0.183383	0		0.151033	0		0.149617	0		0.1831	0		0.15355	0		0.15085	0		0.182917	0		0.219333	0		0.148983	0		0.182933	0		0.148817	0		0.19265	0		0.148733	0		0.148667	0		0.159983	16		0.1906	0		0.149217
	0.1882	0		0.155867	0		0.154433	0		0.187933	0		0.1584	0		0.1557	0		0.18775	0		0.2242	0		0.1538	0		0.22165	0		0.153633	0		0.1975	0		0.153533	0		0.153483	0		0.164983	32		0.195433	0		0.154033
	0.193	0		0.1607	0		0.159283	0		0.19275	0		0.163217	0		0.160517	0		0.192567	0		0.229017	0		0.158617	0		0.22645	0		0.15845	0		0.2023	0		0.15845	0		0.1583	0		0.170033	8		0.200267	0		0.15885
	0.197833	0		0.165517	8		0.1641	0		0.197583	0		0.168017	0		0.19925	0		0.197383	0		0.233833	0		0.163417	0		0.23125	0		0.16325	0		0.207117	0		0.1973	0		0.1631	0		0.175083	0		0.2051	8		0.163683
	0.202633	0		0.170417	0		0.1689	0		0.202383	0		0.172817	0		0.204067	0		0.2022	0		0.23865	0		0.168217	0		0.236067	0		0.16805	0		0.211933	0		0.2021	0		0.167917	0		0.179983	0		0.20995	0		0.168517
	0.207517	0		0.175267	0		0.173767	0		0.207233	0		0.17765	0		0.208883	0		0.20705	0		0.243517	0		0.173033	0		0.240883	0		0.17285	0		0.216783	0		0.206917	0		0.172733	0		0.184817	0		0.214767	0		0.173383
	0.212333	0		0.214133	0		0.178583	0		0.21205	0		0.182533	0		0.2137	0		0.21185	0		0.248333	0		0.17785	0		0.2457	0		0.177667	0		0.2216	8		0.211717	0		0.177533	0		0.189617	0		0.219583	0		0.212217
	0.2172	0		0.218933	0		0.1834	0		0.21685	0		0.18735	0		0.218517	0		0.21665	0		0.253183	0		0.1827	0		0.250533	0		0.1825	0		0.226533	0		0.216533	0		0.182333	0		0.194483	0		0.224417	0		0.217033
	0.22205	0		0.223767	0		0.188217	0		0.22165	0		0.192167	0		0.223333	0		0.221483	0		0.257983	0		0.187517	0		0.28925	0		0.187317	0		0.23135	0		0.22135	0		0.18715	0		0.199333	0		0.229217	0		0.221833
	0.2269	0		0.228583	0		0.193033	0		0.22645	0		0.197017	0		0.228167	0		0.2263	0		0.2628	0		0.19235	0		0.294067	0		0.192133	0		0.236167	0		0.2262	0		0.19195	0		0.20415	0		0.234033	0		0.226683
	0.231717	0		0.2334	0		0.19785	0		0.231283	0		0.201867	0		0.232983	0		0.231117	0		0.267583	0		0.197167	0		0.298883	0		0.196983	0		0.241017	0		0.231017	0		0.196767	0		0.2431	0		0.238833	0		0.231533
	0.23655	0		0.238217	0		0.202667	0		0.2361	0		0.206683	0		0.2378	0		0.235917	0		0.272417	0		0.201967	0		0.3037	0		0.201817	0		0.245817	0		0.235833	8		0.201567	0		0.2479	0		0.243667	0		0.270433
	0.2414	0		0.243033	0		0.207517	0		0.240933	0		0.21155	0		0.2426	0		0.240733	0		0.27725	0		0.206783	0		0.30855	0		0.206617	0		0.25065	0		0.240733	0		0.206383	0		0.252733	0		0.248483	0		0.27525
	0.2462	0		0.247833	8		0.212317	0		0.245733	0		0.216367	0		0.2474	0		0.245533	0		0.282067	0		0.211617	0		0.313367	0		0.211417	0		0.255467	0		0.24555	0		0.2112	0		0.257533	0		0.2533	0		0.280117
	0.251017	0		0.252733	0		0.217183	0		0.250567	0		0.221183	0		0.252217	0		0.25035	0		0.286867	0		0.216433	0		0.318183	0		0.216233	0		0.260317	0		0.250383	0		0.216	0		0.262333	0		0.258133	0		0.284917
	0.255883	0		0.257533	0		0.222017	0		0.255383	0		0.225983	0		0.257083	0		0.25525	0		0.291683	0		0.22125	0		0.322983	0		0.22105	0		0.265117	0		0.2552	0		0.220817	0		0.267133	0		0.26295	0		0.289767
	0.2607	0		0.262367	0		0.226817	0		0.260183	0		0.230833	0		0.2619	0		0.26005	0		0.296517	0		0.22605	0		0.3278	0		0.225867	0		0.269933	0		0.260033	0		0.225633	0		0.27195	0		0.26775	0		0.294633
	0.26555	0		0.267267	0		0.23175	0		0.265	0		0.23575	0		0.26675	0		0.264867	0		0.301433	0		0.230867	0		0.332617	0		0.230667	0		0.27475	0		0.26485	0		0.23045	0		0.276767	0		0.272583	0		0.29945
	0.270367	0		0.272167	0		0.236583	0		0.2698	0		0.240567	0		0.271567	0		0.269717	0		0.34025	0		0.235683	0		0.337433	0		0.235483	0		0.27955	0		0.26965	0		0.23525	0		0.281583	0		0.2774	0		0.304267
	0.2752	0		0.276967	0		0.241417	0		0.274633	0		0.245383	0		0.276383	0		0.274533	0		0.345083	0		0.274417	0		0.34225	0		0.2403	0		0.284383	0		0.274467	0		0.240067	0		0.28645	0		0.316117	0		0.309083
	0.280067	0		0.281817	0		0.246317	0		0.279433	0		0.250183	0		0.2812	0		0.27935	0		0.349933	0		0.279233	0		0.347067	0		0.245133	0		0.2892	0		0.2793	0		0.244867	0		0.32515	0		0.32095	0		0.313883
	0.2849	0		0.286633	0		0.25115	0		0.284233	0		0.255033	0		0.286017	0		0.284167	0		0.35475	0		0.28405	0		0.351867	0		0.249933	0		0.294	0		0.2841	0		0.249667	0		0.329983	0		0.3258	0		0.318733
	0.289733	0		0.29145	0		0.256	0		0.289067	0		0.25985	0		0.290883	0		0.289	0		0.3596	0		0.28885	0		0.356683	0		0.254733	0		0.2988	0		0.288917	0		0.254467	0		0.334817	0		0.3306	0		0.32355
	0.294533	0		0.296267	8		0.26085	0		0.293867	0		0.26465	0		0.295683	0		0.293833	0		0.3644	0		0.293667	0		0.3615	0		0.25955	0		0.303617	0		0.293733	0		0.2593	8		0.339633	0		0.335433	0		0.328367
	0.29935	0		0.301083	0		0.265667	0		0.298667	0		0.269483	0		0.300517	0		0.29865	0		0.369217	0		0.298467	0		0.3663	0		0.264383	0		0.308433	0		0.29855	0		0.26415	0		0.344433	0		0.340267	0		0.3332
	0.304233	0		0.3059	0		0.270467	0		0.303517	0		0.274317	0		0.30535	0		0.303467	0		0.37405	0		0.303283	0		0.371167	0		0.269183	0		0.31325	0		0.303367	0		0.269	0		0.34925	0		0.345083	0		0.338033
	0.30905	0		0.310733	0		0.275283	0		0.308333	8		0.279167	0		0.310183	0		0.308283	0		0.378867	0		0.3081	0		0.375983	0		0.274067	0		0.318067	0		0.308167	0		0.273883	44		0.354083	0		0.349883	0		0.34285
	0.313867	0		0.31555	20		0.280083	0		0.313283	0		0.284	0		0.314983	0		0.3131	0		0.383717	0		0.313017	0		0.3808	0		0.278867	0		0.322883	0		0.312983	0		0.312633	0		0.358883	0		0.3547	0		0.34765
	0.318683	0		0.320567	0		0.2849	0		0.318083	0		0.288817	0		0.319867	0		0.317917	0		0.388517	0		0.317817	0		0.3856	0		0.283667	0		0.3277	0		0.317767	0		0.31745	0		0.3637	0		0.359567	0		0.352483
	0.323517	0		0.359483	0		0.2897	0		0.322933	0		0.293633	0		0.324683	0		0.322717	0		0.39335	0		0.322633	0		0.3904	0		0.288517	0		0.3325	0		0.322583	0		0.32225	0		0.368517	0		0.364367	0		0.357317
	0.328333	0		0.364333	0		0.2945	0		0.327783	0		0.29845	0		0.329483	8		0.32755	0		0.398183	0		0.32745	0		0.395217	0		0.293333	0		0.337317	0		0.32745	0		0.32705	0		0.373317	0		0.369183	0		0.36215
	0.33315	0		0.369167	0		0.299333	0		0.332633	0		0.30325	0		0.3343	0		0.332367	0		0.403017	0		0.332267	0		0.400033	0		0.29815	0		0.342133	0		0.33225	0		0.331867	0		0.37815	0		0.373983	0		0.367067
	0.337983	0		0.374017	0		0.304183	0		0.33745	0		0.308067	0		0.339117	0		0.337183	0		0.408033	0		0.3371	0		0.404967	0		0.30295	0		0.346967	0		0.337067	0		0.336683	0		0.382967	0		0.3788	0		0.371883
	0.34285	16		0.3789	0		0.3429	0		0.342283	0		0.312883	0		0.343983	0		0.341983	0		0.412883	0		0.341917	0		0.4098	0		0.307767	0		0.351783	0		0.34185	0		0.341483	0		0.387767	0		0.383617	0		0.376733
	0.347933	0		0.417633	0		0.347733	0		0.34715	0		0.317683	0		0.3488	0		0.346817	0		0.417733	0		0.346733	0		0.41465	0		0.312583	0		0.3566	0		0.346667	0		0.346283	0		0.392567	0		0.388483	0		0.381533
	0.38665	0		0.42275	0		0.352533	0		0.351967	8		0.322483	0		0.353617	8		0.351617	0		0.422583	0		0.35155	0		0.419483	0		0.317433	0		0.361417	0		0.351517	0		0.3511	0		0.397383	0		0.4272	0		0.386367
	0.391483	0		0.427633	0		0.35735	0		0.356933	0		0.327317	0		0.358467	0		0.356433	0		0.4275	0		0.39025	0		0.424317	0		0.322233	0		0.366233	0		0.356333	0		0.355917	0		0.4022	0		0.432483	0		0.3912
	0.396283	0		0.432467	0		0.362233	0		0.361733	0		0.332117	0		0.3633	0		0.36125	0		0.466233	0		0.395067	0		0.429183	0		0.327033	0		0.37105	0		0.36115	0		0.360733	0		0.407417	0		0.471317	0		0.396017
	0.40115	0		0.437317	8		0.367067	0		0.366567	24		0.336967	0		0.3681	0		0.36605	0		0.47105	0		0.399883	0		0.434	0		0.33185	0		0.375867	0		0.365983	0		0.365533	0		0.41225	0		0.476167	0		0.400933
	0.406117	0		0.442283	0		0.371883	0		0.371533	0		0.375683	0		0.372933	0		0.370867	0		0.475883	0		0.404683	0		0.43885	0		0.336667	0		0.3807	0		0.3708	0		0.370333	0		0.417083	0		0.481	0		0.405867
	0.410967	8		0.481217	0		0.376733	0		0.37635	0		0.380483	0		0.377783	0		0.375667	0		0.48075	0		0.40955	0		0.443683	0		0.341467	0		0.385533	0		0.375617	0		0.37515	0		0.4219	0		0.485833	0		0.410683
	0.41585	0		0.486133	0		0.381533	0		0.381233	0		0.385333	0		0.3826	8		0.380483	0		0.485617	0		0.414383	0		0.448533	0		0.346283	0		0.390333	0		0.3805	0		0.37995	0		0.426733	0		0.490667	0		0.415517
	0.420683	0		0.490983	0		0.386333	0		0.38605	0		0.390133	0		0.387433	0		0.3853	0		0.49045	0		0.4192	0		0.45335	0		0.3511	0		0.39515	0		0.385317	0		0.384833	0		0.431583	0		0.4955	0		0.42035
	0.42555	0		0.495833	0		0.39115	0		0.390883	0		0.394933	0		0.392283	0		0.3901	0		0.495267	0		0.424017	0		0.458183	0		0.3559	0		0.39995	0		0.390117	0		0.389633	0		0.436417	0		0.50035	0		0.4252
	0.4304	0		0.500683	0		0.396017	0		0.3957	0		0.399767	0		0.397133	0		0.394917	0		0.500117	0		0.428833	0		0.463033	0		0.3607	0		0.40475	0		0.394933	0		0.39445	0		0.4413	0		0.505183	0		0.43005
	0.43525	0		0.50555	0		0.434867	0		0.400583	0		0.404567	0		0.40195	0		0.399733	0		0.50505	0		0.4337	0		0.467867	0		0.365517	0		0.40995	0		0.399767	0		0.39925	0		0.446117	0		0.510083	0		0.434883
	0.440083	0		0.5104	0		0.4398	0		0.4055	0		0.409683	0		0.40695	0		0.40455	0		0.543967	0		0.438683	0		0.472733	0		0.370317	0		0.414783	0		0.404583	0		0.404083	0		0.45095	0		0.514917	0		0.439717
	0.44495	0		0.515233	0		0.444633	0		0.410333	0		0.414583	0		0.411783	0		0.40945	0		0.58285	0		0.4435	0		0.477567	0		0.375117	0		0.4196	0		0.409467	0		0.409	0		0.455817	0		0.519767	0		0.44455
	0.449883	8		0.520083	0		0.449483	0		0.415167	0		0.419417	0		0.416667	0		0.4143	0		0.621617	0		0.44835	0		0.482383	0		0.37995	0		0.42445	0		0.4143	0		0.413833	0		0.46065	0		0.5246	0		0.449383
	0.488783	0		0.524933	0		0.454317	0		0.420017	0		0.424283	0		0.421567	0		0.41915	0		0.626533	0		0.453183	0		0.4872	0		0.38475	0		0.429283	0		0.419167	0		0.418667	0		0.465483	0		0.529433	0		0.454267
	0.4936	1.11383		0.5298	0		0.459217	0		0.42485	0		0.429183	0		0.426417	0		0.423983	0		0.631433	0		0.458033	0		0.49205	0		0.389567	0		0.4341	0		0.424	0		0.423483	0		0.470317	0		0.534283	0		0.4591
	0.498533	0		0.534633	0		0.464067	0		0.429683	0		0.434083	0		0.431267	0		0.428817	0		0.636267	0		0.496783	0		0.496883	0		0.394367	0		0.438933	0		0.42885	0		0.4283	0		0.47515	0		0.539133	0		0.463983
	0.5034	0		0.539467	0		0.468917	0		0.434533	0		0.438983	0		0.4361	0		0.433667	0		0.641117	0		0.501633	0		0.50175	0		0.399183	0		0.443783	0		0.4337	0		0.433117	0		0.479983	0		0.577867	0		0.468817
	0.508267	0		0.5443	0		0.47375	0		0.439367	0		0.443817	0		0.440967	0		0.438567	0		0.645967	0		0.506467	0		0.5066	0		0.404	0		0.448617	0		0.438567	0		0.43795	0		0.484817	0		0.582683	0		0.473717
	0.513233	0		0.54915	0		0.478583	0		0.4442	0		0.448683	0		0.4458	0		0.4434	0		0.650833	0		0.511317	0		0.511433	0		0.408883	0		0.45345	0		0.443417	0		0.44285	0		0.48965	0		0.587533	0		0.47855
	0.518067	0		0.553983	0		0.483433	0		0.449133	0		0.453517	0		0.450633	0		0.448217	0		0.6557	0		0.51615	0		0.516283	0		0.413717	0		0.458283	0		0.448283	0		0.447667	0		0.494533	0		0.5924	0		0.483383
	0.522917	0		0.558833	0		0.488317	0		0.454	0		0.458367	0		0.455467	0		0.45305	0		0.69445	0		0.521	0		0.521133	0		0.41855	0		0.463117	0		0.453117	0		0.4525	0		0.533317	0		0.63115	0		0.488267
	0.527817	0		0.563667	8		0.527067	0		0.45895	0		0.4632	0		0.46035	0		0.457917	0		0.699283	0		0.525867	0		0.526	0		0.4234	0		0.467967	0		0.45795	0		0.457317	0		0.53815	0		0.635983	0		0.4931
	0.53265	0		0.568667	516.496		0.531883	0		0.463817	0		0.468133	0		0.499117	0		0.46275	0		0.704133	0		0.530717	0		0.564717	0		0.42825	0		0.4728	0		0.462783	0		0.46215	0		0.54305	0		0.640833	0		0.49795
	0.5375	0		0.609717	0		0.536717	0		0.468633	0		0.472967	0		0.538	0		0.467617	0		0.708967	0		0.5356	0		0.569617	0		0.433083	0		0.477667	0		0.467617	0		0.466967	0		0.547883	0		0.645733	0		0.502783
	0.542333	0		0.6146	8		0.54155	0		0.4735	0		0.47785	0		0.542833	0		0.472433	0		0.713817	0		0.540483	0		0.574433	0		0.437917	0		0.48255	0		0.472433	0		0.4718	0		0.552717	0		0.684583	0		0.507633
	0.547183	0		0.619483	0		0.546417	0		0.478367	0		0.482733	0		0.547783	0		0.477267	0		0.718667	0		0.579367	0		0.579267	0		0.44275	0		0.521283	0		0.477317	0		0.476617	0		0.55755	0		0.689433	0		0.51245
	0.552017	0		0.624317	0		0.5513	0		0.483217	0		0.4876	0		0.552633	0		0.4821	0		0.723517	0		0.58425	0		0.5841	0		0.4476	0		0.5261	0		0.4822	0		0.481533	0		0.5624	0		0.694333	0		0.517283
	0.556867	0		0.629167	0		0.5901	0		0.488033	0		0.49245	0		0.5575	8		0.486933	0		0.728417	0		0.589117	0		0.588933	0		0.452433	0		0.530933	0		0.487033	0		0.48635	0		0.567333	0		0.69915	0		0.522117
	0.5617	0		0.634083	0		0.59495	0		0.492883	0		0.497317	0		0.56255	0		0.491767	0		0.73325	0		0.593933	0		0.593767	0		0.457317	0		0.535767	0		0.491867	0		0.491183	0		0.572167	0		0.704	0		0.52695
	0.56655	0		0.63895	0		0.599883	0		0.4977	0		0.50215	0		0.5674	0		0.496617	0		0.7381	0		0.5988	0		0.5986	0		0.46215	0		0.5406	0		0.496717	0		0.496067	0		0.577	0		0.708833	0		0.5318
	0.571383	0		0.643867	0		0.6047	0		0.502533	0		0.507	0		0.572317	0		0.50145	0		0.742933	0		0.603667	0		0.603467	0		0.466983	0		0.545433	0		0.50155	0		0.500883	0		0.581867	0		0.713667	0		0.536667
	0.576267	0		0.648733	0		0.609533	0		0.507383	0		0.51185	0		0.57715	0		0.5402	0		0.747767	0		0.6085	0		0.608317	0		0.471817	0		0.55025	0		0.5064	0		0.505717	0		0.586717	0		0.718533	0		0.575533
	0.581217	0		0.653583	0		0.61435	0		0.512283	0		0.516683	0		0.582	0		0.545017	0		0.7527	0		0.613383	0		0.61315	0		0.476633	0		0.5551	0		0.511233	0		0.51055	0		0.591567	0		0.72335	0		0.580417
	0.6201	0		0.65845	8		0.6192	0		0.55105	0		0.52155	0		0.586917	0		0.549833	0		0.757533	0		0.618217	0		0.617983	0		0.48145	0		0.559917	0		0.516067	0		0.515383	32		0.596417	0		0.728183	0		0.5853
	0.62495	0		0.66345	0		0.62405	0		0.555867	0		0.52645	0		0.5918	0		0.55465	0		0.762383	0		0.62305	0		0.622833	0		0.486267	0		0.5648	0		0.520917	0		0.520283	0		0.601267	0		0.733017	0		0.59015
	0.629817	0		0.6683	0		0.628917	0		0.5607	0		0.56535	0		0.59665	0		0.559483	0		0.76725	0		0.6279	0		0.627683	0		0.4911	0		0.56965	0		0.525733	0		0.525117	0		0.606083	0		0.737867	0		0.594967
	0.634683	0		0.673117	0		0.63375	0		0.5656	0		0.570183	0		0.601483	0		0.5643	0		0.7721	0		0.632717	0		0.632517	0		0.495933	0		0.574483	0		0.530567	0		0.52995	0		0.610967	0		0.7427	0		0.599867
	0.639517	0		0.677933	0		0.638617	0		0.5706	0		0.575017	0		0.606367	0		0.569133	0		0.77695	0		0.637583	0		0.637367	0		0.500767	0		0.579333	0		0.5354	0		0.534767	0		0.6158	0		0.747533	0		0.6047
	0.644417	0		0.682867	0		0.643467	0		0.609333	172		0.579883	0		0.611317	0		0.57395	0		0.7818	0		0.642433	0		0.6422	0		0.505583	0		0.58415	0		0.540317	0		0.539617	0		0.620667	0		0.752367	0		0.609517
	0.649267	0		0.687717	0		0.648317	0		0.649083	0		0.584733	8		0.650217	0		0.5788	0		0.78665	0		0.647267	0		0.647033	0		0.5104	0		0.588983	0		0.54515	0		0.54445	0		0.625517	0		0.7572	8		0.614383
	0.654167	0		0.69255	0		0.65315	0		0.65395	0		0.589667	0		0.6551	0		0.583633	0		0.791517	0		0.6521	0		0.651867	0		0.515233	0		0.593817	0		0.55005	0		0.5493	0		0.630367	0		0.762133	0		0.619267
	0.659033	0		0.697467	0		0.657983	0		0.6588	0		0.5945	0		0.659933	0		0.588467	0		0.79635	0		0.65695	0		0.6567	0		0.52005	0		0.5987	0		0.5549	0		0.554117	0		0.635183	0		0.766967	0		0.624117
	0.6639	0		0.702417	0		0.662833	0		0.663633	0		0.59935	0		0.664833	0		0.59335	0		0.80125	0		0.6618	0		0.66155	0		0.524867	0		0.603533	0		0.55975	0		0.55895	0		0.640017	0		0.7718	0		0.629
	0.66875	0		0.741517	0		0.667667	0		0.668467	0		0.604183	0		0.66975	0		0.632067	0		0.806117	0		0.66665	0		0.666383	0		0.529717	0		0.608383	0		0.564567	0		0.563783	0		0.64485	0		0.776617	0		0.633833
	0.673583	0		0.780383	0		0.672517	0		0.673383	0		0.609017	0		0.674567	0		0.636917	0		0.810967	8		0.671467	0		0.671217	0		0.534583	0		0.6132	0		0.569417	0		0.568617	0		0.64975	0		0.781433	0		0.638683
	0.678417	0		0.785233	8		0.67735	0		0.678217	0		0.61385	0		0.67945	0		0.64175	0		0.815833	0		0.676317	0		0.67605	0		0.5394	0		0.61805	0		0.574283	0		0.573467	0		0.654583	0		0.78635	0		0.643617
	0.683283	0		0.790067	0		0.682167	0		0.683083	0		0.6187	0		0.684333	0		0.646583	0		0.820683	0		0.6812	0		0.68095	0		0.544233	0		0.622883	0		0.579133	0		0.578283	0		0.659433	0		0.791183	0		0.648467
	0.688117	0		0.7949	0		0.687	0		0.687917	0		0.623567	0		0.689217	0		0.651417	0		0.825533	0		0.68605	0		0.7197	0		0.549083	0		0.627717	0		0.58395	0		0.583133	0		0.664267	0		0.796017	0		0.653283
	0.693	0		0.7998	0		0.691817	0		0.6928	0		0.628417	0		0.694083	0		0.65625	0		0.830417	0		0.690883	0		0.724517	0		0.587817	0		0.6326	0		0.5888	0		0.587983	0		0.669133	0		0.80085	0		0.658117
	0.697867	0		0.804667	0		0.69665	0		0.697633	0		0.667317	0		0.699083	8		0.661083	0		0.83525	0		0.695767	0		0.72935	0		0.59265	0		0.637433	0		0.593733	0		0.592817	0		0.673983	0		0.805667	0		0.663
	0.7027	0		0.809533	0		0.7015	0		0.7025	0		0.672133	0		0.703967	0		0.66595	0		0.840083	0		0.700617	0		0.7342	0		0.597517	0		0.64225	0		0.59855	0		0.597683	0		0.678817	0		0.81055	0		0.667833
	0.707583	0		0.814383	0		0.706317	0		0.70735	0		0.676967	0		0.7088	0		0.670783	0		0.844917	0		0.70545	0		0.739017	0		0.602367	0		0.647117	0		0.6034	0		0.60255	0		0.683683	0		0.815383	0		0.672867
	0.712417	0		0.8193	0		0.711167	0		0.712217	0		0.6818	0		0.713683	0		0.675617	0		0.849883	0		0.710317	0		0.743867	0		0.607217	0		0.651967	0		0.608233	0		0.641317	0		0.68865	0		0.820217	0		0.7118
	0.717267	0		0.82415	0		0.716	0		0.717083	0		0.686633	0		0.718517	0		0.680467	0		0.8547	0		0.71515	0		0.748683	0		0.61205	0		0.656817	0		0.613067	0		0.646167	0		0.727383	0		0.82505	0		0.71665
	0.7221	0		0.82905	0		0.72085	0		0.72195	0		0.691483	0		0.723383	0		0.6853	0		0.859517	0		0.719983	0		0.753567	0		0.616883	0		0.66165	0		0.6179	0		0.651	0		0.7322	0		0.829883	0		0.721517
	0.727	0		0.833917	0		0.7257	0		0.7268	0		0.6963	0		0.728217	0		0.69015	0		0.86435	0		0.724833	0		0.7584	0		0.6217	0		0.6665	0		0.62275	0		0.655833	0		0.737033	0		0.8347	0		0.72635
	0.765833	0		0.838733	0		0.7306	0		0.731733	0		0.701183	0		0.733067	0		0.728883	0		0.8692	0		0.729717	8		0.76325	0		0.626533	0		0.671333	0		0.627583	0		0.660667	0		0.741867	0		0.839517	0		0.731183
	0.804733	0		0.843567	0		0.76935	0		0.736583	0		0.706033	0		0.7379	0		0.733733	0		0.874033	0		0.768617	0		0.768083	0		0.631367	0		0.676167	0		0.632417	0		0.6655	0		0.746717	0		0.84435	0		0.736033
	0.809567	0		0.848417	0		0.774217	0		0.77535	0		0.710867	0		0.74275	0		0.73855	0		0.8789	0		0.773467	0		0.772933	0		0.6362	0		0.681	0		0.637283	0		0.670333	0		0.75165	0		0.849183	0		0.740883
	0.814433	0		0.85325	0		0.77905	0		0.780183	0		0.715717	0		0.747583	0		0.743383	0		0.883733	0		0.778283	0		0.77775	0		0.641033	0		0.685833	0		0.642117	0		0.675183	0		0.790517	0		0.854017	0		0.745733
	0.819283	0		0.858083	0		0.783883	0		0.785033	0		0.72055	0		0.75245	0		0.748217	0		0.888633	0		0.783117	0		0.782583	0		0.645867	0		0.690667	0		0.646967	0		0.680033	0		0.795383	0		0.858867	0		0.750583
	0.824117	0		0.86295	0		0.788817	0		0.789883	8		0.725383	0		0.757333	0		0.75305	0		0.89355	0		0.78795	0		0.787433	0		0.6507	0		0.6955	0		0.651817	0		0.6849	0		0.8002	0		0.8637	0		0.7554
	0.828967	0		0.867833	0		0.793667	0		0.794783	0		0.730233	0		0.76215	0		0.757983	0		0.898367	0		0.792817	0		0.792283	0		0.655567	0		0.700333	0		0.656733	0		0.689733	0		0.80505	0		0.90245	0		0.76025
	0.8338	0		0.906567	8		0.7985	0		0.79965	0		0.735083	0		0.76705	0		0.796817	0		0.903233	0		0.797683	0		0.797133	0		0.66045	0		0.705167	0		0.661567	0		0.694567	0		0.809883	0		0.907267	0		0.7651
	0.838683	0		0.91155	0		0.80335	0		0.804483	0		0.739933	0		0.771933	0		0.801683	0		0.9081	0		0.802533	0		0.801967	0		0.665283	0		0.71	0		0.6664	0		0.699417	0		0.8147	0		0.9121	8		0.769967
	0.843517	0		0.9504	0		0.8082	0		0.809333	0		0.74485	0		0.7768	0		0.806533	0		0.912933	0		0.807383	8		0.8068	0		0.670133	0		0.714833	0		0.671217	0		0.704233	0		0.819533	0		0.916967	0		0.7748
	0.848383	8		0.955233	0		0.813033	0		0.81415	0		0.783567	0		0.781617	0		0.811383	0		0.917767	0		0.812317	0		0.811633	0		0.674967	0		0.719683	0		0.67605	0		0.709067	0		0.8244	0		0.921817	0		0.779633
	0.853333	0		0.960067	0		0.817867	0		0.818983	0		0.788383	0		0.7865	0		0.816217	0		0.92275	0		0.817183	0		0.816467	0		0.6798	0		0.7245	0		0.6809	0		0.7139	0		0.829233	0		0.92665	0		0.784533
	0.858167	0		0.964917	0		0.8227	0		0.823867	0		0.79325	0		0.79135	0		0.82105	0		0.927583	0		0.822017	0		0.8213	0		0.684633	0		0.729333	0		0.685733	0		0.718733	0		0.834083	0		0.931517	0		0.78935
	0.863	0		0.96975	0		0.827567	0		0.828733	0		0.798083	0		0.796217	0		0.825883	0		0.932433	0		0.826933	0		0.826167	0		0.689467	0		0.734183	0		0.690583	0		0.723567	0		0.838933	0		0.936367	0		0.794183
	0.867867	0		0.974617	0		0.832433	0		0.833733	0		0.802933	0		0.801067	0		0.830717	0		0.937267	0		0.831767	0		0.831	0		0.6943	0		0.739	0		0.69545	0		0.7284	0		0.84375	0		0.975083	0		0.7991
	0.872767	0		0.979567	0		0.837267	0		0.872467	0		0.807783	0		0.8059	0		0.83555	0		0.942117	0		0.8366	0		0.835833	0		0.699133	0		0.743833	0		0.700283	0		0.733233	0		0.848567	0		0.979917	0		0.803917
	0.911617	0		0.9844	0		0.842117	0		0.877333	0		0.81275	0		0.810783	0		0.840383	0		0.946967	0		0.841433	0		0.84065	0		0.70395	0		0.748667	0		0.705133	0		0.738067	0		0.8534	0		0.98475	0		0.808883
	0.91645	0		0.98935	0		0.846967	0		0.8822	0		0.851583	0		0.815683	0		0.845217	0		0.951817	0		0.846283	0		0.845517	0		0.7088	0		0.7535	0		0.709967	0		0.742883	0		0.858217	0		0.989583	8		0.81375
	0.9213	0		0.9943	0		0.851817	0		0.887083	0		0.856417	0		0.854433	0		0.8501	0		0.956667	0		0.851217	0		0.88425	0		0.713633	0		0.758333	0		0.714817	0		0.747717	0		0.86305	0		0.994517	0		0.85285
	0.9262	0		1.03325	491.914		0.85665	0		0.891917	0		0.861283	0		0.85925	0		0.854933	0		0.961483	0		0.889983	0		0.889083	0		0.718467	0		0.763167	0		0.719667	0		0.752567	0		0.867917	0		1.03337	407.853		0.857683
	0.931133	0		1.07693	1585.67		0.861483	0		0.8969	0		0.866117	0		0.864117	0		0.859767	0		0.966317	0		0.894833	0		0.893917	0		0.7233	0		0.768017	0		0.724533	0		0.757417	0		0.872767	0		1.07492	1782.25		0.862633
	0.969883	0		1.1211	969.57		0.866367	0		0.901733	0		0.870967	0		0.868983	0		0.864583	0		0.97125	0		0.899733	0		0.89875	0		0.72815	0		0.772883	0		0.72935	0		0.762233	0		0.877633	0		1.12357	1481.48		0.8675
	0.97475	0		1.16203	1164		0.8712	0		0.906567	0		0.875833	0		0.873867	0		0.8694	0		1.01002	344.796		0.90455	0		0.903633	0		0.733	0		0.7777	0		0.734183	0		0.767067	0		0.882467	0		1.16522	1381.43		0.87235
	0.979633	0		1.2029	785		0.876033	0		0.911433	0		0.880683	0		0.878817	0		0.874217	0		1.05418	2967.3		0.9094	0		0.908483	0		0.771733	0		0.782533	0		0.7391	0		0.7719	0		0.887283	0		1.20608	2209.27		0.87725
	0.984517	0		1.24363	748		0.880933	0		0.916317	0		0.885517	0		0.88365	0		0.87905	0		1.09952	3051		0.914217	0		0.913317	0		0.77655	0		0.78735	0		0.743917	0		0.776767	0		0.8921	0		1.24692	1943.28		0.882067
	0.9894	0		1.28432	805.702		0.88575	0		0.955067	0		0.89035	0		0.8885	0		0.883883	0		1.14107	4007.97		0.919067	0		0.91815	0		0.781383	0		0.792183	0		0.74875	0		0.7816	0		0.896917	0		1.28767	1261.16		0.886933
	0.994233	0		1.3248	580.841		0.890583	0		0.959933	0		0.8952	0		0.893333	0		0.888717	0		1.18197	3194.27		0.923917	0		0.922983	0		0.7862	0		0.797017	0		0.7536	0		0.786467	0		0.90175	0		1.32828	1291.05		0.891917
	0.999083	0		1.36528	805		0.895417	0		0.964817	0		0.90005	0		0.898167	0		0.893567	0		1.22287	3871.07		0.928783	0		0.927817	0		0.791033	0		0.801867	0		0.758433	0		0.7913	0		0.906583	0		1.36868	1220		0.896783
	1.00397	320.177		1.40523	661.034		0.900283	0		1.00372	706.785		0.904917	0		0.903033	0		0.898417	0		1.26388	3295.22		0.933633	0		0.932633	0		0.79585	0		0.806683	0		0.763283	0		0.796133	0		0.9114	0		1.40893	242		0.901633
	1.04927	1100.64		1.44528	494.665		0.90515	0		1.05008	701		0.909767	0		0.907867	0		0.903317	0		1.3047	1954.91		0.938467	0		0.93745	0		0.8007	0		0.811517	0		0.7681	0		0.800983	0		0.916217	0		1.4491	673		0.906467
	1.09235	1271.86		1.48538	471.053		0.910033	0		1.0924	969		0.914617	0		0.91275	0		0.94205	0		1.34555	1818.9		0.9433	0		0.942317	0		0.805517	0		0.816333	0		0.772967	0		0.805833	0		0.921033	0		1.48928	0		0.911317
	1.1334	1418.76		1.52553	0		0.91485	0		1.13327	570		0.919467	0		0.917583	0		0.9469	0		1.3863	1678.93		0.948133	0		0.98105	0		0.810367	0		0.821217	0		0.7778	0		0.84465	0		0.925883	0		1.5294	305		0.916167
	1.17418	919		1.56572	403.249		0.919683	0		1.17405	810.601		0.924317	0		0.9225	0		0.95175	0		1.42695	2032.95		0.952983	0		0.985883	0		0.815183	0		0.82605	0		0.782633	0		0.849467	0		0.93075	0		1.5695	0		0.921
	1.21495	1099.72		1.60592	330		0.924517	0		1.21483	1286.75		0.9292	0		0.927333	0		0.956583	0		1.46752	1537.3		0.957833	0		0.990733	0		0.820017	0		0.830883	0		0.787467	0		0.854283	0		0.969517	0		1.60962	0		0.925867
	1.25575	1690		1.64615	105		0.929333	0		1.2557	531.455		0.934033	0		0.9322	0		0.961417	0		1.50805	2487.94		0.9627	0		0.9956	0		0.824867	0		0.8357	0		0.7923	0		0.859117	0		0.974333	0		1.64968	0		0.930733
	1.29675	1266.19		1.68647	456.568		0.9342	0		1.29653	1094		0.938867	0		0.937167	0		0.96625	0		1.54855	1619.22		0.967533	0		1.00043	0		0.829683	0		0.84055	0		0.797133	0		0.89785	0		0.979183	0		1.68997	567.596		0.935567
	1.3374	1813.76		1.72692	465.411		0.93905	0		1.33713	600		0.943733	0		0.941983	0		0.971133	0		1.58903	2068.84		0.972383	0		1.00527	837.562		0.834517	0		0.845383	0		0.801983	0		0.902667	0		0.984017	0		1.73038	887.815		0.940417
	1.37797	1019.85		1.76748	834.171		0.943883	0		1.3776	757.814		0.948583	0		0.946817	0		0.975983	0		1.62962	2106		0.977267	0		1.05107	1604.59		0.839383	0		0.850233	0		0.8068	0		0.907517	56		0.98885	0		1.771	1341.35		0.945267
	1.41833	972.098		1.8083	1242		0.948717	0		1.41782	294		0.953417	0		0.951667	0		0.9808	0		1.67037	2049.87		0.982117	0		1.09398	2528		0.844233	0		0.85505	0		0.81165	0		0.946467	0		0.993683	0		1.8117	2281.08		0.950117
	1.45855	255		1.84913	984.485		0.953567	0		1.45812	0		0.95825	0		0.9565	0		0.985633	0		1.71122	2729.12		0.98695	0		1.13492	1768		0.882967	0		0.8599	8		0.816467	0		0.9513	8		0.998517	537.098		1.85242	1461.89		0.954983
	1.49863	289		1.88978	401.448		0.9584	0		1.49833	728.08		0.963183	0		0.96135	0		0.990483	0		1.75245	2682.3		0.991817	0		1.17573	1203.9		0.9217	0		0.864767	0		0.821417	0		0.956167	0		1.04565	1313.89		1.89323	2097.39		0.959817
	1.53863	0		1.9305	241.448		0.963233	0		1.53857	333		0.968	0		0.966217	0		0.99535	0		1.79355	2583.71		0.996733	0		1.21653	1847.81		0.92655	0		0.8696	0		0.86015	0		0.961	0		1.08925	1216		1.93417	857.49		0.964667
	1.57867	0		1.97058	398.073		0.968067	0		1.5788	532		0.972833	0		0.97105	0		1.00018	282.998		1.83488	2571.33		1.0355	359.646		1.25743	826.369		0.9314	0		0.874467	0		0.864967	0		0.965833	0		1.1302	1066		1.97495	1518.36		0.969483
	1.61878	510		2.01067	775.515		0.972917	0		1.6189	242		0.97765	0		0.975933	0		1.04305	1135.7		1.87588	1827.54		1.0784	1231.99		1.29758	0		0.936233	0		0.8793	0		0.869833	0		0.970667	0		1.17113	1024.81		2.01563	2186.51		0.974317
	1.65883	292		2.0507	809.536		0.977817	0		1.65923	666		0.9825	0		0.980767	0		1.08793	1380.47		1.9168	2840.4		1.12343	1091		1.33782	745		0.941067	0		0.884117	0		0.8747	0		0.9755	0		1.21197	1552		2.05647	2143.26		0.97915
	1.69892	141		2.0908	1328		1.01657	428.498		1.6997	760		0.987317	0		0.985633	0		1.12968	1338		1.9578	1565.85		1.16442	1255.23		1.37803	387.377		0.9459	0		0.888967	0		0.879533	0		0.980333	0		1.25285	1161		2.09715	2095.41		0.983967
	1.739	131.878		2.13098	722.188		1.05908	1691.56		1.74022	981.465		0.992133	0		0.990567	0		1.17067	1597		1.99862	2098.24		1.20518	744.193		1.41825	0		0.95075	0		0.893783	0		0.884367	0		0.985167	0		1.29367	1306		2.13777	2502.53		0.988833
	1.77903	285.671		2.17137	633.249		1.10567	1800		1.78073	1221.11		0.996967	0		0.995483	0		1.21152	1132.02		2.0394	2375.11		1.24612	878.298		1.45845	0		0.955583	0		0.898633	0		0.8892	0		0.99	0		1.33427	751.213		2.17857	1990.9		0.993683
	1.8192	371.435		2.21173	524.182		1.1468	603.094		1.82148	1118.45		1.00183	1237.33		1.00032	0		1.2523	1160.76		2.08015	2475.09		1.2868	637.842		1.4985	0		0.960417	0		0.903517	0		0.894017	0		0.994833	0		1.3747	1080		2.21917	1612.56		1.03255
	1.85943	1260.97		2.25185	832.533		1.1876	1887		1.86223	1041.99		1.05273	1244.59		1.00522	948.437		1.2931	1508.05		2.12093	2230.69		1.3274	0		1.53857	0		0.96525	0		0.90835	0		0.898867	0		0.9997	762.77		1.4149	507		2.2597	1938.22		1.07372
	1.89978	1079.3		2.29183	869.076		1.22847	1118		1.90312	1232.34		1.0952	1154		1.05253	1360.68		1.334	941		2.16165	2314.15		1.36732	240		1.57865	0		0.970117	0		0.9132	0		0.9037	0		1.04595	726.2		1.45515	468.373		2.30028	1950.65		1.11478
	1.94052	865.358		2.3319	1086.31		1.26922	1337		1.9439	829.726		1.13598	1056		1.09517	1990		1.37405	809		2.2023	2142.01		1.40742	422		1.61882	509		1.00887	519.77		0.91805	0		0.908533	0		1.08795	820.886		1.49533	0		2.34087	1480.36		1.15555
	1.98105	989.132		2.37197	1064.53		1.31002	0		1.98482	1191.38		1.17675	1474		1.13602	1539		1.41423	698.768		2.243	2702.07		1.44747	390.152		1.65905	314		1.05272	1714.11		0.922883	0		0.913417	0		1.12915	494.25		1.53553	0		2.38148	2002.29		1.19643
	2.02183	456		2.4123	933.176		1.3501	640.042		2.02565	700.285		1.2176	1378		1.17675	936.422		1.45453	1027		2.28362	2285.98		1.4876	184		1.69932	664.699		1.0972	1925.54		0.927733	0		0.918233	0		1.16988	451		1.5757	0		2.42212	1819.46		1.23725
	2.06207	540		2.45272	786.624		1.3903	885.891		2.06628	1345.93		1.25842	2109.13		1.21748	855		1.49492	858.611		2.32418	2745.12		1.52768	171		1.7396	1131.14		1.13842	1580.35		0.932567	0		0.923067	0		1.2106	522		1.61593	177		2.46292	1414.89		1.27807
	2.10233	538.962		2.49337	1013.3		1.4305	0		2.10693	774.274		1.29917	1670.4		1.25827	32.1296		1.53525	962		2.36455	2459.69		1.56782	0		1.78003	1350.92		1.1793	1430.55		0.9374	0		0.927933	0		1.25143	533		1.65622	338		2.50353	1664.03		1.3189
	2.14242	497.931		2.5339	772.616		1.47062	684		2.14777	1310.86		1.34	1872		1.29835	732		1.57555	584		2.40525	3051.76		1.6079	0		1.82073	1384.77		1.2202	1063		0.942233	0		0.932767	0		1.2921	615		1.69648	134		2.54423	803.109		1.35972
	2.18255	943		2.57443	668.992		1.51072	564		2.18858	1067.09		1.38085	839.133		1.33853	1191		1.6159	366		2.44575	1785.88		1.64808	0		1.86152	1028.93		1.26095	344		0.947083	0		0.9376	0		1.3326	258		1.73692	0		2.58472	1273.39		1.40057
	2.22278	595.874		2.61505	793.488		1.55087	0		2.2293	1018.65		1.42167	1691.6		1.37882	172		1.65628	771.76		2.48667	1814.48		1.68828	411		1.90237	1524.59		1.30102	730		0.951917	0		0.942433	0		1.373	202		1.77728	1073		2.62528	1087.71		1.44147
	2.26287	579.177		2.65565	719.974		1.5909	239		2.26992	1232.28		1.46242	1846		1.41907	188		1.69685	1413.51		2.5275	1292.62		1.7285	280.487		1.94317	565.602		1.34122	1618.29		0.95675	0		0.947283	0		1.41328	444.026		1.81773	649		2.66613	1126.19		1.48225
	2.303	982.295		2.69653	487.148		1.63102	0		2.31062	1249.23		1.50257	653.04		1.4592	26.153		1.73748	2265.5		2.56818	2312.47		1.76898	810		1.98387	1499.34		1.38135	1233.95		0.961617	0		0.952117	0		1.45345	696		1.85822	556.328		2.70688	691.738		1.52308
	2.3432	874		2.73722	654.039		1.67125	396		2.35107	1384.61		1.54272	267		1.49927	191		1.77825	2123.09		2.60897	2156.05		1.80947	1062.43		2.02458	2372.95		1.42153	450		0.96645	0		0.956967	0		1.49368	0		1.899	837.259		2.74762	573.84		1.56388
	2.38327	1069.52		2.77775	624.435		1.71152	108		2.39155	772.922		1.58293	616		1.53938	0		1.81913	2369.49		2.6499	1407.09		1.8502	894.753		2.06525	2137.64		1.46177	726		0.9713	0		0.9618	0		1.53405	83.3798		1.93973	863		2.78848	1025		1.60463
	2.42323	543.454		2.81828	674.082		1.75192	601		2.43218	818.116		1.62317	444.499		1.57945	222		1.85993	1969.29		2.69075	1563.45		1.89095	934		2.10595	1914		1.5019	248		0.976117	0		0.966633	0		1.57432	0		1.98052	841.891		2.8294	626.081		1.64523
	2.46322	871.53		2.85892	494.461		1.79243	782.909		2.4727	953.059		1.66347	437.096		1.61948	154		1.90082	1422.13		2.73165	2167.72		1.93175	819.016		2.14653	1388.41		1.54198	820		0.98095	0		0.971467	0		1.61452	238		2.02123	1451.37		2.87028	924.127		1.68585
	2.50318	1030.71		2.89978	629		1.83325	1109.05		2.51342	830.592		1.70367	140		1.65965	0		1.9416	1533		2.7725	892.414		1.97243	568.202		2.1871	1408.13		1.58218	188		0.98585	0		0.976367	0		1.65478	325.816		2.06193	840.611		2.91095	951.598		1.72635
	2.54328	709.52		2.94075	574		1.8741	896		2.55423	892.315		1.74378	400		1.69995	413.053		1.98225	1287		2.81342	1250.72		2.01287	1405.18		2.22775	1695.89		1.62242	310		1.0246	417.71		0.9812	0		1.69518	189		2.10272	942.246		2.95185	865		1.73277
	2.58355	1122.74		2.98147	347.185		1.91492	1061.74		2.59462	691.463		1.78385	3.42878		1.74025	650.342		2.02308	2107.23		2.8544	1522.54		2.05335	1149.36		2.26837	1406.55		1.66278	423		1.06625	1767.36		0.986017	0		1.73572	375.449		2.14337	1426.35		2.99257	1227		1.73917
	2.62385	933.427		3.0221	379.029		1.95582	958.057		2.63518	651.243		1.8241	378.043		1.7807	1190		2.06373	2420.63		2.89532	1654.9		2.09375	1287.58		2.3089	2191.26		1.70317	1130		1.11412	1509.84		0.99085	0		1.77652	834		2.18397	1602.9		3.03317	1113		1.7456
	2.6644	722.528		3.0627	415		1.99652	644		2.67592	662.64		1.86442	746.862		1.82137	1133		2.10447	1916.04		2.93633	1471.34		2.1341	667.979		2.34948	1910.17		1.74367	1249.09		1.1556	1462		0.995683	0		1.81732	611.113		2.22453	889		3.0736	831		1.78608
	2.70495	621.499		3.10328	391.873		2.03727	1116		2.71672	526.112		1.9049	641.231		1.86215	969.318		2.14527	1680.68		2.97715	1423		2.17453	528.803		2.39003	1820.67		1.78425	1018.41		1.19645	955.494		1.00052	650.055		1.85802	572		2.265	1176.29		3.1139	682		1.8266
	2.74558	728.808		3.14373	484		2.07805	1212.99		2.75733	496.895		1.94547	692.051		1.90302	857.671		2.18583	1713.36		3.01808	2346.04		2.21485	934		2.4309	1999.85		1.8251	1214.82		1.2373	1289.17		1.04642	1076.87		1.8988	341.223		2.3053	2024.03		3.1544	1152		1.83307
	2.78617	598.877		3.18445	442		2.11863	713		2.79835	390.374		1.98615	1218.48		1.94365	1000.78		2.22652	1427.07		3.05915	2146.45		2.25522	1254.53		2.47145	1308.73		1.86593	1317.57		1.27802	322		1.08937	994.826		1.93955	835.786		2.34573	1749.9		3.19475	945.7		1.87337
	2.82677	671.958		3.22508	270		2.1591	968.89		2.83917	473.592		2.02675	1177.78		1.98432	960		2.26695	1130.29		3.10015	1681.58		2.29553	1461.61		2.51227	1488.86		1.90677	1440.42		1.31813	229		1.13037	1625		1.98012	521		2.38628	1483.33		3.23527	792		1.91368
	2.86743	825.618		3.26548	329		2.19952	995.619		2.87985	552		2.06753	984.164		2.02482	293.234		2.30763	1058.35		3.14115	1897.85		2.33577	2139.37		2.55287	1413.26		1.94762	890.273		1.3583	707.287		1.17122	575		2.02043	1011.67		2.42687	1547.56		3.2756	790		1.92012
	2.90828	666.611		3.30568	736.089		2.23995	854.528		2.92047	660.715		2.10847	354		2.06513	1691.69		2.34805	1431.85		3.18187	1685.65		2.3761	1530.36		2.59368	1449.44		1.98845	1582.09		1.3985	434.326		1.21203	1219		2.06088	672.38		2.46755	1636.95		3.3159	795		1.92652
	2.94898	547.382		3.34612	514.108		2.28055	1383.03		2.96127	576		2.1487	1008		2.1055	799		2.38852	1523.32		3.22275	1667.08		2.41663	1033.36		2.63435	1209.33		2.02935	1789		1.43867	209		1.25287	1129		2.10155	700		2.50833	1172.01		3.35637	1051.8		1.93302
	2.98985	400.785		3.38653	127		2.32088	1083.46		3.0022	665		2.18892	297		2.14578	673.064		2.4291	1620.1		3.26375	1647.75		2.45723	1253		2.6754	595.888		2.07017	1928.65		1.47887	403.014		1.29363	712.159		2.14152	812.778		2.54908	1109.29		3.3968	1162		1.93942
	3.03043	628.263		3.42688	621.478		2.36117	1099.82		3.0429	696		2.22895	406		2.18607	775.692		2.46967	1397.19		3.30458	2189.85		2.49788	1097.09		2.71628	1051		2.11092	1963.24		1.51907	187		1.33438	308		2.18177	461.119		2.58958	941.089		3.43685	1012		1.97983
	3.071	525		3.46693	462		2.4017	1116.52		3.08362	664.807		2.26898	531		2.22643	719.751		2.51043	1059.85		3.34543	1922.44		2.53843	1044.63		2.75685	1001.79		2.15177	1760.06		1.55925	412		1.3744	434		2.22192	423.676		2.63008	1116.33		3.47703	995.274		1.98627
	3.11152	618		3.50638	583.285		2.44217	1137.63		3.1242	642		2.30902	722.925		2.26672	629.408		2.55108	1165.47		3.38643	1898.23		2.57907	1030.65		2.79763	710.758		2.19252	1192.49		1.5994	0		1.41453	467.761		2.26207	724.885		2.67075	1052		3.51708	1210.56		1.9927
	3.15255	474		3.546	588		2.48273	817.785		3.16478	240		2.3492	663.86		2.30692	1666.98		2.5915	1096.02		3.42723	1611.27		2.61983	995.573		2.8382	865		2.23322	1684.19		1.63962	312		1.45472	652		2.30227	1015.61		2.71188	536.77		3.55732	978		1.99918
	3.1934	621		3.58567	532		2.52348	694.827		3.20542	741		2.38925	557.467		2.34705	1132.07		2.63203	1113.4		3.46808	2092.92		2.66063	872.17		2.879	1072.21		2.27392	1283.66		1.67997	599		1.4949	326		2.34248	883.926		2.75278	922.754		3.59763	477		2.03948
	3.23405	484		3.62558	422		2.56397	823.494		3.24603	517		2.42935	774.851		2.38735	1056.87		2.67267	1042.1		3.50888	2574.7		2.70148	420.134		2.91972	800		2.31457	1837.85		1.72028	459.356		1.53507	514		2.38282	1036.72		2.79345	805		3.638	734		2.04588
	3.27463	536		3.66553	483		2.60448	684.775		3.28653	597		2.46927	781.53		2.42805	1072.49		2.71335	983.853		3.5496	1530.71		2.74248	802.555		2.96025	783.84		2.35522	2025.94		1.76072	777.347		1.57525	154		2.423	940.961		2.83418	1034.04		3.67828	781		2.05233
	3.31515	391		3.70557	783		2.64508	576.329		3.327	441		2.50927	614		2.46868	672.864		2.75423	922.428		3.59038	2088.53		2.78322	725.158		3.00065	879		2.39575	1254.69		1.80123	1382		1.61543	0		2.46365	882.776		2.8752	957.577		3.71882	1255.5		2.09263
	3.3556	482.19		3.74568	1002.72		2.68585	611.729		3.36737	835		2.5492	790.417		2.50908	763.126		2.79512	873.365		3.63113	1831.48		2.82373	881.98		3.0411	931		2.4366	1799.96		1.84193	1240.27		1.65558	132		2.50418	655.513		2.91598	1119.45		3.75932	1008		2.09912
	3.39613	396.343		3.78598	976		2.72648	552.185		3.4078	515		2.58893	905.601		2.54963	829.029		2.8358	1037		3.67195	2072.08		2.8645	946		3.08163	528		2.47722	1450.64		1.88288	1146.27		1.69593	461.73		2.54468	529.447		2.95667	725		3.79982	1808		2.10553
	3.43658	664		3.8262	838.056		2.76733	720.039		3.44825	600		2.62873	1144.4		2.59012	956.141		2.87647	1371.03		3.71257	1969.4		2.90545	701		3.12195	775.191		2.51797	1403.86		1.92363	1178.29		1.73632	980.733		2.58527	450.496		2.9971	1188		3.84032	1218		2.11197
	3.4772	372.513		3.86653	909.78		2.80802	529.589		3.48853	729		2.6687	950.99		2.6307	718.329		2.9172	1255.74		3.75323	1836		2.94623	700		3.16228	609		2.55877	1042.92		1.96448	1140.23		1.77682	950.974		2.62577	708.866		3.03748	1161.76		3.88083	1455.93		2.11835
	3.51768	438		3.9069	838.431		2.8488	321		3.52882	729		2.7091	832.946		2.6715	519.64		2.95815	1185.13		3.79407	1971		2.98632	218		3.20267	834		2.59955	948.426		2.00522	1231.12		1.8173	817.884		2.66667	618.981		3.07785	941.864		3.9214	1281		2.12475
	3.55795	604.113		3.94735	672.687		2.88962	381.944		3.56913	437		2.74952	840.585		2.71233	497.327		2.99915	1394.38		3.83465	2242.08		3.02648	533		3.24312	675		2.64037	564.21		2.04608	1470.37		1.85802	1399.78		2.70747	591.368		3.11823	657.319		3.96208	1758		2.13118
	3.5983	391		3.98775	598		2.93017	625.378		3.60938	815.984		2.78997	986.095		2.75287	657		3.03998	1078		3.8754	2475.93		3.06663	475		3.28323	581		2.68133	568.155		2.08688	1987.51		1.89892	943.714		2.748	505.14		3.1587	774.225		4.00268	1364		2.17152
	3.63857	608		4.02832	671.431		2.9709	492		3.6497	767.088		2.8305	731.083		2.79348	466		3.0807	860		3.91622	2390.47		3.10705	544		3.32338	1025.95		2.72228	616		2.12762	854.826		1.93977	1111.82		2.78855	644		3.19922	842		4.04342	1474		2.21178
	3.67873	255.424		4.0691	551		3.01193	661.361		3.68987	410.764		2.87103	593.603		2.83412	799.297		3.12127	962.862		3.95705	2205		3.14732	754		3.36337	783		2.76295	706.834		2.16842	1199.31		1.98035	987.268		2.82927	768		3.23937	835.665		4.08432	775		2.21813
	3.7188	442		4.10935	543		3.0527	1136.23		3.73018	768.767		2.91145	662.067		2.87498	578.931		3.16193	1134.22		3.99777	2197.2		3.18798	963		3.40332	570		2.8036	1116		2.20908	1410.29		2.02077	993.272		2.87012	689		3.27948	760		4.1251	870		2.22452
	3.75888	345		4.14968	781		3.09347	325		3.77062	937.094		2.95192	553.955		2.91595	604		3.20262	615		4.03858	2090.91		3.22832	727		3.44333	454		2.84445	1352.61		2.24987	1247.34		2.06113	1482.4		2.91113	672		3.3196	1103		4.1653	861		2.23088
	3.7988	426		4.18982	360		3.13408	601		3.81097	843.654		2.99263	544.183		2.95675	414		3.24335	946.408		4.07952	1692.69		3.2686	544		3.48323	526.443		2.88515	1075.56		2.2906	1850.94		2.10148	1002.59		2.95193	916		3.35978	323		4.20557	1036		2.23723
	3.83865	425.235		4.22988	731		3.1746	213		3.8514	1019.58		3.03325	598.475		2.9974	692		3.28407	847		4.12062	1390.72		3.30898	645		3.52325	871		2.9258	652		2.33108	1534.22		2.14182	1551.51		2.9927	924		3.39977	1141		4.24572	385		2.2436
	3.87862	570		4.26978	582		3.21535	502		3.89172	957.087		3.07398	444.563		3.03778	784		3.32468	1251.05		4.16162	1573.44		3.3492	534		3.56328	828.111		2.96578	536.787		2.37178	1536.1		2.18212	1561		3.03282	767		3.43972	823		4.28597	0		2.25005
	3.91868	770.821		4.30977	553		3.25597	314		3.9321	1037		3.11473	313.488		3.07822	725		3.36533	1581.14		4.20233	891		3.38928	689.692		3.60338	341		3.00593	787		2.41265	1222.99		2.22233	1249.52		3.07297	357		3.4797	656		4.32578	658.554		2.25648
	3.95895	525		4.3498	621		3.29655	391		3.9727	932.507		3.15555	597.414		3.11862	498.85		3.40602	982.013		4.24275	910.017		3.42932	692		3.64357	968		3.04615	683		2.45338	1558.44		2.26253	888.915		3.11335	626.093		3.51955	584		4.36573	342		2.2629
	3.99915	703.074		4.38993	684		3.33707	500		4.01335	832.348		3.1963	380		3.15905	269		3.44645	1164.28		4.28315	1462		3.4693	692		3.6839	799.458		3.08655	738		2.49387	1050.87		2.30278	1456.89		3.15365	464		3.55938	364		4.40568	353		2.26938
	4.03938	494.752		4.4299	897		3.37757	284		4.05393	786.905		3.2369	584.157		3.1996	580		3.48688	1111.49		4.32368	1276.03		3.5092	772.643		3.72447	1186.42		3.12695	691		2.53442	1095.62		2.3431	1926.48		3.19395	490		3.59958	724		4.44577	210		2.27582
	4.07962	790.435		4.4699	650		3.41798	604		4.09488	881		3.27752	543		3.23998	842.216		3.52727	851		4.3642	1115.59		3.54913	518		3.76495	698.906		3.16733	907		2.5751	769.261		2.38325	1192.81		3.2342	686		3.63975	612.732		4.48578	1078		2.28227
	4.11998	649		4.50993	572		3.45832	317		4.1359	693		3.31832	599		3.28038	364		3.56772	1092.25		4.40453	1145.98		3.58932	556		3.80553	875.635		3.2077	578		2.6159	671.948		2.42372	1694.7		3.27452	319		3.67983	853.655		4.52577	449		2.28868
	4.16052	707.357		4.54965	666		3.49873	450		4.17603	618		3.35918	356.127		3.32088	369		3.60797	1741.85		4.44475	675		3.6294	616.082		3.84618	1141.29		3.24802	978		2.6567	984		2.46438	1229.24		3.31463	840.305		3.72028	929		4.5657	1125		2.29508
	4.20127	858		4.58923	488		3.53903	625		4.21613	357		3.40013	642		3.36122	405		3.6483	1175.11		4.48507	864		3.66935	1015.94		3.88672	1100.91		3.28837	888		2.69765	476		2.50505	1139.91		3.35495	723		3.76083	1041		4.6056	729		2.30145
	4.24203	413		4.6288	393		3.57902	567		4.25617	321		3.4408	609.191		3.4015	648		3.68853	1424.57		4.5252	436		3.70933	528.393		3.92725	1026		3.32817	586		2.73847	729.381		2.54567	795.322		3.39523	413		3.80133	1277.72		4.64552	942.241		2.30788
	4.28218	284		4.6684	580		3.61922	183		4.29627	665		3.48145	280		3.44162	476		3.7289	959.308		4.56538	1090		3.74973	1020.81		3.96783	1247.18		3.36838	353		2.77903	753.056		2.58628	856.416		3.43532	483		3.84168	1143.85		4.68545	1467		2.31422
	4.32223	632		4.70818	643.531		3.6593	749		4.33622	0		3.52198	589		3.4817	486		3.76918	1263		4.60557	1092		3.79012	739		4.00878	724.491		3.40845	465		2.8199	648		2.62698	1109.37		3.47535	556		3.88217	1177.92		4.72553	1356		2.32065
	4.36227	671		4.7482	1100		3.69937	681.106		4.37628	518		3.56245	363		3.52205	743		3.80948	1197.55		4.64572	1057		3.83035	965		4.04965	284		3.44807	543.275		2.86052	1305.04		2.66783	810.884		3.51553	927.869		3.9227	1478.04		4.76578	1186.04		2.32705
	4.40237	459.076		4.78845	1243.92		3.73965	777.164		4.41628	588		3.60288	539		3.56197	312		3.84987	1061.71		4.68605	1977.52		3.87072	962.094		4.0898	927.272		3.48775	491		2.90113	692.217		2.70877	715		3.55542	957.401		3.96328	1031.08		4.80638	1714.7		2.33348
	4.44253	381.332		4.82897	1208		3.77993	992		4.4562	570		3.64337	443.66		3.60207	924		3.8903	979.725		4.72662	1709.44		3.91123	674		4.13005	583		3.52767	724		2.94162	876.762		2.74968	529		3.59515	688		4.00402	1231		4.84698	1303		2.33995
	4.48263	559		4.86932	1263.31		3.82025	1059		4.49608	388		3.68393	347.98		3.64195	807.04		3.93078	1022.23		4.7674	2400		3.95165	904.917		4.17025	882		3.56778	902		2.982	805		2.79018	541		3.6351	669		4.04475	779.299		4.88755	1919		2.3463
	4.5226	558		4.9099	1471		3.8606	990.98		4.53603	276		3.72445	673		3.68223	753		3.97133	924.121		4.80813	1879.27		3.99227	734.085		4.21047	297		3.6081	1270		3.02228	1086		2.83088	423		3.67508	727.071		4.08558	1029.45		4.9282	1932.36		2.35265
	4.56263	436		4.95047	1300		3.901	1161.46		4.57588	762.419		3.76497	544		3.72252	883		4.01178	1160		4.84893	2288.42		4.03312	805		4.2507	622		3.64855	1088.3		3.0626	341		2.87175	835		3.71525	894.093		4.1264	410		4.96887	2119		2.35902
	4.60253	432		4.991	1238.65		3.94138	905.755		4.61558	630		3.8054	522		3.76268	1122		4.05233	1171.98		4.8898	2169		4.07402	500		4.29082	222		3.68905	969.322		3.10298	941		2.9129	887		3.75525	826.816		4.16643	601		5.00967	1976		2.3654
	4.64245	800.966		5.03162	1107		3.98202	1178		4.65523	672		3.84573	453		3.80305	779.765		4.09292	984.308		4.9306	1844.87		4.11428	445		4.33098	484		3.72955	1157.84		3.1433	689		2.95358	633.163		3.79572	904		4.20662	203.967		5.05063	2107.89		2.37177
	4.68225	347		5.07228	940.936		4.02275	957.637		4.69497	1064		3.88585	542.028		3.84333	960.818		4.13342	967.976		4.97142	2539.75		4.15447	541		4.37115	636		3.77017	922		3.18363	1068		2.99413	818.176		3.83625	630		4.24682	404		5.09157	1787		2.37818
	4.72188	328		5.11312	954.025		4.06332	964		4.73488	1186		3.92587	769.253		3.88365	900.402		4.17423	282		5.01218	2177.29		4.19463	632		4.41127	709		3.81073	1137.69		3.22398	939		3.03462	540		3.87663	679		4.28702	585		5.1326	1400		2.38457
	4.76147	396		5.15388	695.841		4.104	705		4.77507	1314.18		3.96615	836.926		3.92407	753.505		4.21437	904		5.05292	2162.89		4.23487	732		4.4512	767		3.85135	1240		3.26417	703		3.0751	727.22		3.91693	699		4.32722	410		5.17345	1356.2		2.391
	4.80087	771		5.19458	595.744		4.14503	747.054		4.81542	1680.75		4.0064	548		3.96462	666.845		4.25443	819.43		5.09373	1714.63		4.27492	860		4.49123	296		3.89188	1039.04		3.3042	744.869		3.11567	621		3.95732	691.942		4.36733	368		5.21438	1122.97		2.39742
	4.84058	836.421		5.23527	777.131		4.18537	468		4.85602	1435		4.0465	469		4.00515	556		4.29443	563		5.1347	1712.24		4.31508	0		4.53103	942		3.93243	1109		3.34432	668.186		3.15612	688		3.99772	718		4.40763	797		5.25528	1213.46		2.4038
	4.88043	1264		5.27598	766.338		4.22563	502		4.89665	1898.61		4.08667	468		4.04582	599		4.3345	763.287		5.17577	1656.89		4.35513	560.668		4.57077	651		3.97322	1118.52		3.38428	985		3.19672	747.504		4.03838	805.802		4.44785	588		5.2962	1521		2.41017
	4.92027	920		5.31653	722		4.26572	369.576		4.93735	1726		4.12693	632.073		4.08677	196		4.37458	717		5.21688	2513.53		4.39518	652		4.61055	672		4.0141	510.827		3.42425	764		3.23712	368		4.07925	400		4.48805	812		5.33722	1539.23		2.41658
	4.96048	925.09		5.35697	706.706		4.3057	107		4.97808	1732.8		4.16718	516.903		4.12697	540		4.41468	195		5.25787	2232.35		4.43523	1005.82		4.65032	954		4.0548	450		3.46412	615		3.27743	1109		4.1194	366		4.52815	103		5.37828	1619.94		2.42297
	5.00072	1334		5.3976	655.385		4.34567	727		5.01882	1719.15		4.20753	1051.1		4.16703	345		4.45467	722		5.29885	3743.03		4.47525	509		4.6903	1300		4.09483	420		3.50377	505		3.31772	810		4.15965	558		4.56815	828		5.41908	1177		2.42932
	5.04132	1332.83		5.43808	557.804		4.38565	1073		5.05972	1231.85		4.2478	819		4.2071	559		4.49468	348		5.33977	3698.72		4.51527	404		4.73048	1413.84		4.13497	792		3.54365	403		3.35753	594		4.1997	528		4.60802	656		5.45982	1154.6		2.4358
	5.08183	1162.41		5.47863	691.376		4.42562	105		5.10067	1383.54		4.28812	734		4.24723	506		4.53468	735		5.38073	3657.42		4.55487	747		4.77087	1545		4.17513	366		3.58363	805		3.39748	312		4.23972	840		4.64773	1309		5.5003	1384		2.44225
	5.12232	1447		5.5191	786.077		4.46553	396		5.14177	1002.04		4.32837	647.059		4.28732	354.651		4.57462	680.595		5.42148	3600.21		4.5947	777.096		4.81143	1476.62		4.21523	230		3.62387	704		3.43745	576		4.27963	582		4.68768	1169		5.54083	1442.95		2.4487
	5.16282	1315.06		5.55962	747.491		4.50537	725.997		5.18257	901		4.3688	718.899		4.3274	318		4.6145	736		5.46225	3299.17		4.63442	682		4.85202	2091.87		4.2555	150		3.66395	750.509		3.4773	665		4.31972	365		4.72777	1336		5.58143	1420		2.4551
	5.20332	1150.88		5.60018	744.745		4.54517	870.42		5.2233	1034		4.40932	862.739		4.36747	587		4.6542	782		5.50282	3191.13		4.67412	648		4.89265	2119.1		4.29562	166		3.70445	834.502		3.51732	648.473		4.35963	498		4.76793	1486.26		5.62213	1403.88		2.46147
	5.24392	1360.85		5.64063	939.29		4.58497	576		5.26417	664		4.44987	928.267		4.40762	511		4.69398	892		5.54328	3713.37		4.71407	1089		4.9333	2036		4.33562	1311		3.74503	805		3.5573	860.319		4.3996	850		4.8085	1554.4		5.66268	1224.37		2.46797
	5.28457	1122		5.68115	763.048		4.62463	1005		5.30482	786.146		4.49033	622		4.44767	656		4.7339	1382		5.5839	3847.03		4.75422	1167.36		4.97398	2476.24		4.37562	728		3.78547	1320		3.59732	348		4.43967	377		4.8493	1921		5.7032	1362.16		2.47433
	5.3253	951		5.72175	765.02		4.66435	976		5.3456	949.017		4.53093	431.311		4.48783	514		4.77412	1351.24		5.62475	3566.1		4.79445	1598.04		5.01493	1952.69		4.41567	1116		3.82598	604.434		3.63733	852.946		4.47968	463		4.88987	1593		5.74378	1375.7		2.48068
	5.36593	856.937		5.76213	699.949		4.7041	822		5.38643	741		4.57163	485		4.52783	420		4.81473	1324.62		5.6656	4353.67		4.83495	1518		5.05598	1695		4.45577	1019.22		3.8665	1439.21		3.67762	700.198		4.51965	672.996		4.93048	1944		5.7844	1392.15		2.48705
	5.40663	731.355		5.8027	726.661		4.74385	1260.73		5.42713	760.133		4.61197	466		4.5677	1030		4.85518	1404.81		5.7062	3826.47		4.87563	1708.89		5.09693	1712		4.49573	660		3.90688	1093.59		3.71785	743.942		4.55953	485		4.97115	1909		5.82492	1265.41		2.4935
	5.4472	544		5.84315	838		4.78387	1340.99		5.46767	875.632		4.6518	675		4.60727	183		4.8957	1421.68		5.74678	3084.57		4.91633	1642		5.13793	1127		4.53552	525		3.94762	1247.16		3.75817	894		4.59907	607.342		5.01193	1889.49		5.8654	1222.92		2.4999
	5.48773	593.577		5.88368	644.431		4.82427	1518.44		5.50823	788.746		4.69168	420		4.64702	451		4.9363	1514.21		5.78735	2404.84		4.95682	1833.69		5.17875	1710.59		4.57522	977		3.9885	532		3.7987	1050		4.63853	912		5.05258	1384.91		5.90602	1607		2.50625
	5.52815	658.23		5.92432	800.892		4.8647	1480.03		5.54875	769.054		4.73145	192		4.68668	763		4.97705	1808.21		5.82778	2374.85		4.99742	1599.7		5.21973	1031		4.61508	1122		4.0293	378		3.839	1128.56		4.67808	926		5.09327	1308		5.94678	1396.99		2.5126
	5.56868	632		5.96478	803.296		4.90538	1750.87		5.58928	799		4.77133	470		4.72665	1386.02		5.01777	1670.69		5.86842	2056.55		5.03813	1692.08		5.26062	1175.24		4.65522	1492		4.06945	644		3.87935	702		4.71775	946		5.13425	1206		5.98748	1324.62		2.51907
	5.60915	610.839		6.00522	650.008		4.94605	1760.99		5.62978	781.79		4.81123	799		4.76678	1204.99		5.05853	1882.5		5.90908	1737.01		5.07893	1263.24		5.30135	958		4.69532	1317		4.10963	321		3.91985	791.159		4.75755	846		5.17502	1127		6.0283	1108.75		2.5255
	5.64963	744.643		6.04565	550.782		4.98673	1848.31		5.67048	1018		4.85118	658		4.80708	1315.24		5.09932	1984.86		5.94978	1843.96		5.11978	1326.24		5.3423	1010.41		4.7354	1665		4.1498	424		3.96042	709.72		4.79757	968.561		5.21588	1065		6.06885	960.591		2.53193
	5.68995	494.931		6.08615	579.888		5.02753	1395.98		5.71098	753.052		4.89113	198		4.84762	1322		5.14027	1919.46		5.99058	1938.28		5.16062	861.335		5.38288	1078		4.77587	1361.74		4.19002	744		4.00097	845.323		4.83798	1320.54		5.2568	1011.27		6.10952	941.88		2.53832
	5.7303	624.404		6.1268	742.418		5.06815	1427		5.75158	721		4.93117	463		4.88797	1395		5.18127	1679.66		6.03148	1191.81		5.20147	1201		5.42348	828		4.81643	1480.71		4.23032	1106		4.0418	967.562		4.87848	1260.27		5.29735	1265.41		6.15028	1067		2.5447
	5.7708	746.18		6.16752	809.633		5.10903	980		5.79218	1023.54		4.971	368		4.92847	1644.44		5.22205	1692.94		6.07238	1220		5.2422	1128.87		5.46418	936.706		4.85715	2098		4.27038	814		4.0828	630		4.91907	1174.74		5.33805	1158		6.19087	1066.12		2.55115
	5.81122	1063		6.20828	693		5.14997	891.593		5.8327	836.574		5.01087	723		4.96898	1832.02		5.2629	1517.26		6.11318	1484.69		5.28298	1052		5.50473	918.779		4.89792	1980		4.3106	726.027		4.123	384		4.95972	1192.58		5.37883	1211.49		6.23147	1242.28		2.55758
	5.8517	733.037		6.24848	684		5.19073	869.746		5.8733	732.993		5.05055	631		5.00978	1660		5.30362	1743.92		6.15388	1956.38		5.32367	1075		5.54538	1067.25		4.9387	2213.65		4.35077	928		4.16317	360		5.00032	1350.46		5.4196	1004		6.27218	1301		2.56398
	5.89215	749		6.28872	569		5.23158	753.941		5.91387	772.281		5.09015	508		5.05058	1432.09		5.34455	1551.11		6.19487	1838.25		5.36422	756		5.58593	1023.21		4.97945	2179.83		4.39092	620		4.20327	285		5.0411	1379.72		5.46012	1109.29		6.31298	1350		2.57042
	5.9325	674.9		6.32882	751		5.27222	632		5.95437	800.196		5.12978	630.545		5.09153	1176		5.3852	1759.93		6.23575	2143.56		5.40462	877.495		5.62663	918.728		5.02032	1961.99		4.43105	409		4.24335	546		5.0819	1043.68		5.50075	659.267		6.35313	774.048		2.5768
	5.97302	771.981		6.36887	598		5.31288	694.448		5.99497	631.336		5.16955	596.612		5.13243	1166.66		5.42585	1595.71		6.27685	1662		5.44508	952.112		5.66723	1098		5.06115	1360.08		4.47117	530		4.28352	409		5.12282	1133.41		5.54145	1173.19		6.39323	1369		2.58315
	6.01343	740.677		6.40893	867.996		5.35365	743		6.03552	817.654		5.20932	1175.51		5.17323	814		5.4665	1684.63		6.3172	1682		5.4857	899.224		5.70783	1063.34		5.1022	1425.39		4.51098	796		4.32365	351		5.16367	992		5.58202	972.637		6.43357	1286		2.58957
	6.05385	687.425		6.44883	691		5.39438	664		6.07625	790		5.24928	1050		5.21405	770		5.50707	1661.3		6.35748	2494.06		5.52635	844.641		5.74847	975.405		5.14315	1202.12		4.55055	1386		4.3637	828		5.20452	987.937		5.62248	1346.98		6.47375	1619.21		2.59598
	6.09437	657.865		6.48878	453		5.43502	733.373		6.11698	616.013		5.28932	1047		5.25493	781		5.54765	1906.7		6.39782	1873		5.56677	956		5.78902	1039.25		5.18405	1014.1		4.59037	1472		4.40375	642		5.24522	822		5.66297	1135.6		6.5139	1071		2.6024
	6.13488	790.829		6.5288	795		5.47558	686		6.15765	654.8		5.3296	1024.31		5.29557	857		5.58815	1996.01		6.43822	1530.5		5.60723	1072		5.8296	1226		5.22477	974.237		4.63013	1147		4.4439	392		5.28588	1095.32		5.7036	1190.21		6.55405	1449		2.6088
	6.1413	720.658		6.56877	549		5.51618	684		6.19822	751.527		5.37008	1270.31		5.33643	764		5.62867	2247.19		6.47845	1800		5.64765	1011.83		5.87007	1112		5.26555	832		4.67002	1537		4.484	190		5.32667	973.669		5.74433	1135		6.5944	1465		2.61522
	6.18185	718.278		6.60868	591.124		5.55675	821.435		6.23895	928.664		5.41052	1200.43		5.37715	808		5.66908	1599.64		6.51857	1272		5.6881	1033.7		5.91062	1183.62		5.3063	1213.48		4.71008	1703		4.52395	1259		5.36747	1061.97		5.78483	1241.85		6.6346	1115.62		2.62158
	6.22242	697.537		6.64877	462.683		5.59737	584.673		6.27978	610.651		5.45105	1435.54		5.41773	576.535		5.70977	1653.23		6.55868	1607		5.72868	1096.18		5.95128	1295.72		5.34707	1182.87		4.7503	1511.78		4.56363	623		5.40812	921.982		5.82537	1199.39		6.6749	1260		2.62795
	6.26265	700.319		6.68858	851.128		5.63793	721.557		6.31992	945		5.49152	1275.37		5.45832	746.829		5.75043	1513.68		6.59868	1649		5.76917	1015		5.99205	1230.97		5.38768	1015.92		4.79062	1915.65		4.60335	890		5.44852	969.78		5.86598	1096.86		6.71502	1130		2.63432
	6.30307	574.097		6.72848	903		5.67855	712.447		6.36	702		5.53208	1214.64		5.49885	691.694		5.79107	1160		6.63878	1260		5.80962	992		6.03265	962.534		5.4283	976		4.83123	2113.76		4.64313	1094.73		5.48907	873.859		5.90658	1136.78		6.75545	955		2.64078
	6.34385	728		6.76858	707		5.71913	746.996		6.40005	494		5.57275	1406.68		5.53943	863		5.83168	1239.14		6.67893	961.58		5.85013	937.328		6.07338	900		5.46912	994.01		4.87195	2200.99		4.68293	996		5.52953	897.422		5.94723	801.306		6.79605	1150.02		2.64718
	6.38438	634		6.80875	844.038		5.75962	772.187		6.44003	559		5.61328	984.131		5.5799	732.584		5.87213	947.945		6.71928	1090.73		5.89067	1101.92		6.11397	1219.93		5.50963	1020		4.91265	2366.31		4.72293	1485.07		5.57017	834.398		5.98788	1163.55		6.83667	1313.69		2.65357
	6.42453	701		6.84915	845.701		5.80015	665.55		6.48008	738.869		5.65387	904.678		5.62043	731.493		5.9128	1201.64		6.75958	1278.21		5.9313	833.37		6.15457	1057.49		5.5503	934		4.95345	2594		4.76313	1160.34		5.61072	884.991		6.0284	1331.17		6.87733	1276.91		2.66002
	6.46473	871.415		6.88963	686.763		5.8407	820.125		6.52005	916		5.69453	876		5.66095	877.986		5.95332	1073.13		6.79998	1083.32		5.97178	980.26		6.19523	1248		5.59078	1233.01		4.99412	2401.71		4.80342	1412.12		5.65128	810.125		6.069	1313.21		6.91802	1405.81		2.6664
	6.50475	816.888		6.93018	728		5.88127	724.045		6.56012	411		5.73527	835.633		5.70148	716		5.99388	815.704		6.84095	1351.4		6.01233	945.292		6.2361	1281.69		5.63145	1108.03		5.03493	2079		4.84397	1782.33		5.69177	932.528		6.1097	1383.56		6.95877	1306		2.67283
	6.54493	992		6.97068	631.568		5.92185	846.234		6.60015	815		5.77585	799.437		5.74208	831.675		6.03455	1022		6.88198	1206.85		6.05295	1018.42		6.27703	1463.87		5.67193	1381.11		5.0758	2117.49		4.88468	1918		5.7322	1059.79		6.1503	1058.88		6.99952	1513.02		2.67923
	6.58492	726		7.01125	708.368		5.96247	964.996		6.64002	938		5.8165	648		5.78258	979.342		6.07512	1064		6.92287	1260.19		6.09347	708.745		6.31752	980		5.71255	1004.81		5.11668	1516		4.92542	1648.15		5.77287	852.69		6.19105	1223.62		7.04028	1266.18		2.6857
	6.625	592.509		7.05193	876.894		6.00313	683.45		6.67995	835		5.85717	827		5.82303	914.851		6.11583	681.371		6.9638	1225.19		6.13398	897.476		6.35815	1203.18		5.75332	1104.89		5.15762	1152.85		4.96623	1906.62		5.8134	957.888		6.23173	1148		7.08092	1300.61		2.6921
	6.66498	828		7.09247	751.205		6.04398	744.4		6.72002	624		5.89763	702		5.86365	842.81		6.1565	1038.62		7.00463	1655.33		6.1745	910.144		6.39855	1412.04		5.79385	1179.66		5.19853	1015		5.00688	2061.63		5.8539	773		6.27265	1297.32		7.1218	1177.81		2.69852
	6.70497	711.091		7.13317	1030.97		6.08445	766.111		6.76023	1033.8		5.9382	863		5.90407	788.59		6.19705	944		7.04573	1381.96		6.2151	1023.29		6.43882	1385		5.83443	855		5.23933	1242.73		5.04777	1487		5.89443	1027.6		6.3133	1408.4		7.16265	1320		2.70487
	6.7448	548		7.17387	952.054		6.12507	717.588		6.80042	786.857		5.97882	776		5.94458	643		6.23768	1024.2		7.0868	1702		6.25603	984		6.47907	913.577		5.87507	996		5.28008	1245		5.08875	1249.6		5.93492	1015.53		6.35352	1216		7.20345	1259		2.74518
	6.78458	770.236		7.21443	1096.6		6.16568	657		6.84102	701.048		6.01935	534.596		5.98518	849.622		6.2785	846		7.12775	1466.26		6.29622	1354.69		6.5194	1025		5.91565	1028.44		5.3207	1466.35		5.1296	1101		5.9754	727		6.39357	1286		7.24437	1193		2.7516
	6.82453	524		7.25495	855		6.20638	921.075		6.88158	820		6.05975	674		6.02575	605		6.3187	1031		7.16877	1606.97		6.3366	1210		6.5596	1316		5.95638	1041.29		5.36147	1318		5.17037	1005		6.01583	824.548		6.43383	1139		7.28532	1695.07		2.75797
	6.86455	631		7.29555	1291.16		6.24723	838		6.92213	1048.01		6.10015	658.166		6.06635	629.09		6.35902	667		7.20988	1342		6.37698	1140		6.59973	1032		5.99695	863.992		5.4021	1070.76		5.21113	835.368		6.05642	860.246		6.474	1454		7.326	2117.72		2.76437
	6.90455	853.663		7.3362	894.901		6.28805	934.171		6.96287	698		6.14057	697.667		6.107	976.756		6.39915	1170.06		7.25093	1597.08		6.41727	894.751		6.63988	1062		6.03757	767		5.44287	826.425		5.25185	1239.37		6.09692	956.367		6.51435	1000		7.36677	1794.74		2.77078
	6.94485	677.642		7.37687	930.511		6.32868	652		7.00352	792.785		6.1811	611.875		6.14767	794.783		6.43928	1121		7.29193	1747.38		6.45752	900.157		6.67998	1020		6.07817	1173.8		5.48347	1140.74		5.29262	995.644		6.13752	869.417		6.55445	1070		7.40748	2401.18		2.7772
	6.98532	763.181		7.41753	1017.74		6.36862	403		7.04425	839.904		6.22162	653.888		6.1884	826		6.47943	1046.55		7.33297	2796.18		6.4978	1237		6.72033	934.472		6.1188	1006.99		5.52412	1090.29		5.3334	973.705		6.17817	1007.79		6.59468	1560		7.44838	1781.45		2.78363
	7.02583	635.314		7.45818	1211.12		6.40873	857		7.08477	841.102		6.26208	687.397		6.2286	425		6.51958	935		7.37413	1680.14		6.53808	1101		6.76085	781.935		6.15965	1221		5.56457	1152		5.37403	736		6.21902	1133.58		6.63472	1148		7.48932	1697.95		2.79002
	7.06638	573		7.499	1137		6.44865	738		7.1254	944.553		6.30257	816.037		6.26873	1024		6.55962	1141.05		7.4152	2315.36		6.5782	1089.11		6.80152	1015		6.20038	1078.07		5.60518	1095.81		5.41453	970.06		6.25977	1012		6.67482	1106.11		7.53025	1336.2		2.79648
	7.10675	781.5		7.53973	960.65		6.48868	616		7.16613	1062.5		6.34312	716.034		6.30878	740		6.59967	946.975		7.45625	1909.76		6.61828	814		6.8422	1216		6.24137	832		5.64575	1214		5.455	890.101		6.30048	1118		6.71502	1197.2		7.57098	1858		2.80293
	7.14732	1065.84		7.58037	1262.37		6.5288	1093.57		7.20682	765		6.38352	770.368		6.34878	769		6.63953	981		7.49738	1980.6		6.65833	853.14		6.88282	1046.95		6.28173	1435.89		5.68635	1074		5.4956	897.199		6.3409	1037.2		6.75522	869.77		7.612	1950.79		2.80938
	7.18782	879.356		7.62108	1252.39		6.56878	972		7.24758	1147.1		6.42388	889.572		6.3889	436		6.67958	1179		7.5383	1974.9		6.6984	1005.56		6.9234	954.862		6.32235	1128		5.72703	1285.24		5.53623	850		6.3811	1115		6.79555	973.142		7.6527	1684.99		2.81577
	7.2283	768.287		7.66175	1386.58		6.60858	741		7.28838	1200.06		6.46428	760.149		6.42892	1151		6.71958	657		7.57933	2162.44		6.73853	928.92		6.96417	1177		6.36283	1125.61		5.7676	1021		5.5768	1015.08		6.42142	1062.64		6.83617	1004.59		7.6936	1789.6		2.82215
	7.26885	770.205		7.70238	1321		6.64863	1202		7.32902	1422.22		6.5049	913		6.46875	316		6.7595	1128.75		7.62057	1967.09		6.77885	792		7.00508	1005.41		6.40307	931.144		5.80817	1211.85		5.61723	1094.26		6.46157	1213		6.87683	1107.25		7.73448	2748.36		2.82858
	7.30935	987.68		7.74305	1301.62		6.6886	786.244		7.3698	985.383		6.54542	780.843		6.50865	594		6.79973	827		7.66178	1900		6.81932	954.577		7.04577	1107.62		6.44338	1444.44		5.84863	1248.53		5.65783	827.632		6.50168	1457.05		6.9176	1017.74		7.77553	2271.45		2.83508
	7.3501	937.732		7.78372	1563.41		6.7285	1084		7.4106	937.87		6.58605	865.443		6.54848	387		6.8404	1055.05		7.70262	2307.26		6.85983	930.397		7.08652	1388.82		6.48367	1400.17		5.88913	988.977		5.69825	986		6.542	1192		6.95832	1134.16		7.81653	2431.64		2.84148
	7.3908	1145.21		7.82457	1461.51		6.76845	595.67		7.45138	1277.09		6.62663	924.627		6.58847	707		6.88098	1151.48		7.74377	1860.29		6.90047	960.522		7.12732	1362.49		6.52405	1333.94		5.92972	1138.9		5.73867	848		6.58212	1431		6.99933	1022		7.85755	2306.14		2.8479
	7.43138	898.595		7.86525	1417.81		6.80862	901.956		7.49223	1214.57		6.66722	752		6.62818	709		6.92168	887.156		7.78492	2694.31		6.94102	1085.63		7.16808	1409.33		6.56423	1440		5.97043	1111.63		5.77923	1211.63		6.62232	1031.09		7.03995	1379.62		7.89852	2106.4		2.85425
	7.47197	1254.74		7.906	1372.86		6.84905	619.289		7.53305	1331.69		6.70775	637.995		6.66792	397		6.96235	1125.31		7.8262	1864.74		6.98172	960.494		7.20877	1175.23		6.60432	1005.26		6.01092	1184.41		5.81977	1000		6.66242	918.818		7.08063	1176		7.93958	2586.66		2.86065
	7.51263	1123.98		7.9468	1605.2		6.88963	753.529		7.57385	978.994		6.74822	861.077		6.70758	684.095		7.0029	1030.05		7.8673	2077.71		7.02245	1150.07		7.24938	1513.78		6.64457	1216.22		6.05145	877.763		5.86045	756.461		6.70268	859.148		7.1213	1147.82		7.9804	2023.15		2.86705
	7.55335	1275.82		7.98748	1562.56		6.9302	741.195		7.61467	1242.39		6.78868	776.786		6.74717	574		7.04352	1311.65		7.90857	2674.79		7.0631	917.785		7.29022	1395.62		6.6848	1065		6.09217	1042		5.90092	822		6.74282	920		7.16213	1322.57		8.0213	2430.87		2.87348
	7.594	1089.04		8.02818	1380.07		6.9707	805		7.65528	1212.12		6.82937	912.184		6.78707	735.763		7.0843	951.631		7.94975	2121.96		7.10375	1150		7.331	1524.75		6.72567	908		6.13285	949		5.94148	826.874		6.78327	1091.27		7.2029	1265.86		8.06227	1634.61		2.87997
	7.63452	1270.32		8.069	1134.37		7.01135	972.827		7.69595	1234.03		6.87	1037.3		6.82717	649		7.12502	1290.08		7.99088	2622.3		7.14452	1132.37		7.37173	1589.32		6.76618	1033.2		6.17337	1141		5.98218	960		6.8238	1211.86		7.2438	1266.94		8.10335	1850		2.8864
	7.67517	1360.46		8.10968	1382.89		7.05202	877		7.7367	1148.62		6.9108	611		6.86722	745.283		7.16575	1199.11		8.0322	1619.71		7.18537	1181.07		7.41267	1487.97		6.80667	1131		6.21398	1079		6.02278	834.138		6.86435	1104		7.28467	1537		8.14427	1527.47		2.89288
	7.7159	1027.24		8.15057	1586.72		7.09257	623.907		7.77762	1592.99		6.95102	779		6.90767	614.966		7.20657	1242.35		8.07327	2692.42		7.22608	1277.64		7.45355	1233		6.84743	994.84		6.25477	1237.49		6.06335	784		6.90487	944.479		7.32528	1669.19		8.18522	1686.85		2.8993
	7.75642	1111.6		8.19132	1558.81		7.13335	998		7.81845	1392.87		6.99118	848		6.94838	796.902		7.24733	1303.93		8.11447	2028.08		7.26678	1322.12		7.49443	1411.21		6.88817	839		6.29545	1365.33		6.104	841.192		6.94553	1043.96		7.36613	1416.59		8.22615	1899		2.90563
	7.79702	1174.91		8.23218	1812.48		7.1742	923.12		7.85918	1286.28		7.03135	1211.58		6.98897	968.216		7.28818	1402.25		8.15568	1721.63		7.30742	1386		7.53525	1357		6.9289	870.148		6.33595	816		6.14463	985.465		6.98603	1037.5		7.4071	1716.37		8.26703	1470		2.9121
	7.83775	1292.01		8.27287	1421.95		7.21477	1092.36		7.90005	1470.09		7.07172	952		7.02955	702		7.32897	1605.72		8.19672	2862.28		7.34808	1289.28		7.57608	1603.93		6.96975	1201.5		6.37665	1396.99		6.18533	1365.62		7.02653	1196.28		7.44787	1824.75		8.3078	1765		2.91862
	7.87842	1363.94		8.31357	1436.09		7.25547	870.095		7.94087	1366.8		7.11178	886		7.07003	780.689		7.36983	1518.93		8.23787	2409.25		7.38873	1488.55		7.617	1557.59		7.01055	1233.37		6.417	1419.13		6.22612	1300.22		7.0672	1205.52		7.4888	1926.47		8.34863	2364		2.92507
	7.91913	1327.37		8.35432	1738.06		7.29622	1136.25		7.9817	1581.43		7.15162	896		7.11068	810.804		7.41065	1513.89		8.27888	3034.72		7.4296	1407.43		7.65778	1393.4		7.05133	1119.88		6.45728	1426		6.26683	1067.74		7.1078	1221.33		7.52977	1554.5		8.38947	1767		2.93145
	7.95978	1047.23		8.39483	1464.83		7.337	1074		8.02268	1741.09		7.1916	504		7.15132	992.556		7.45143	1296.91		8.31997	2891.48		7.47047	1186.05		7.69873	1556.49		7.09217	778.805		6.49762	1341		6.30727	1342		7.14837	1276.87		7.57058	1679.66		8.43027	2071.98		2.93787
	8.00047	1369.82		8.4354	1534.3		7.37785	1032.23		8.06363	1711.2		7.23165	1217		7.19198	1009.21		7.49228	1344.46		8.3612	3199.1		7.51147	1554.64		7.73957	1617.05		7.13298	1163.42		6.5381	988.185		6.34767	1176.55		7.189	1079		7.61128	1841		8.471	1958.04		2.94428
	8.0411	1327.55		8.47612	1969.76		7.41843	1152.38		8.10452	1565		7.27158	719		7.23268	1037.69		7.53293	1448.57		8.40243	2760.97		7.55215	1611		7.7806	1684.89		7.17357	1221.35		6.57843	1078.61		6.3878	1253		7.22958	1213.79		7.6521	1661.26		8.51195	2123.63		2.9507
	8.08177	1616.1		8.5168	2004.93		7.4591	1316.07		8.14535	1430		7.3113	906.002		7.27337	1215.43		7.57368	1573.82		8.44355	2504.3		7.59295	1368.88		7.82165	2320.69		7.21438	868.991		6.61865	1334.41		6.42788	1309.46		7.2701	1326		7.69283	2055.75		8.55275	2316.09		2.95712
	8.1225	1597.29		8.55757	2229.73		7.49997	1393.81		8.18642	1571		7.35108	684		7.31405	1116.16		7.61467	1424.79		8.48453	2323.6		7.63368	1620.4		7.86265	1881.74		7.25515	1033.95		6.65898	1166		6.46812	1232		7.31075	1355.56		7.73365	1681.37		8.59367	2542		2.96355
	8.16317	1438.73		8.59835	2039.99		7.54087	1316.85		8.22718	1671		7.39102	755.584		7.35472	1114.18		7.65547	1307.66		8.52573	2629.48		7.67433	1677.64		7.90367	2068.97		7.29582	1421.88		6.69957	1040.34		6.5085	1360.13		7.35133	1498.56		7.77448	1623.97		8.63468	2664.57		2.96993
	8.20417	1396.36		8.6391	1858.44		7.58142	1002.24		8.26813	1518.7		7.43117	986.626		7.39555	967.421		7.69615	1182.12		8.56677	2909.73		7.71508	1729.93		7.9444	1819.92		7.33667	1439.75		6.73998	1125.49		6.54868	856		7.39197	1379.62		7.81537	1698.5		8.67558	3288.85		2.9764
	8.24487	1477.96		8.67987	1824.85		7.62227	1354.88		8.30892	1790		7.47168	870.173		7.43613	931.398		7.73687	1412.14		8.60788	2431.73		7.75587	1628.23		7.98543	1805.32		7.37748	1573		6.78065	1249.42		6.58887	843.118		7.43248	1383.97		7.85635	2336.17		8.71633	2947.88		2.98283
	8.28587	1602.08		8.72063	1993.81		7.66292	1189.87		8.34982	1699		7.51232	1252.81		7.4768	946.863		7.77747	1570.83		8.64902	2503.42		7.79675	1582.39		8.02638	2191.73		7.41837	1468.68		6.8212	1080.77		6.62887	1220.28		7.47328	1352.86		7.89713	2447.1		8.75712	2685.6		2.98927
	8.3266	1751.22		8.76137	1981		7.70367	1211.6		8.39047	1821.74		7.553	866		7.51763	1219.36		7.81818	1606.11		8.69005	2241.64		7.83768	1702.48		8.06737	1974.27		7.4593	1638.57		6.86175	1088.33		6.66883	780		7.51388	1582.98		7.93798	1917.5		8.79797	2715.52		2.99568
	8.36725	1755.41		8.80202	2093.9		7.74442	1395.88		8.43123	2069.71		7.59365	1130.49		7.55842	1343.14		7.859	1536.71		8.73115	2415.22		7.87858	1905.1		8.10845	1669.36		7.50007	1491.83		6.9024	1158.61		6.70893	937.326		7.55467	1574.59		7.97878	1742.05		8.83858	2403.19		3.00213
	8.40802	1862.78		8.84272	1734.87		7.7852	1406.31		8.47195	1744.6		7.63433	972.058		7.5991	1074.09		7.89977	1568.11		8.77242	2137.24		7.9193	1908		8.14935	1504		7.54087	1703.22		6.94332	1174.24		6.7491	1060.07		7.5952	1686.49		8.01955	2209.96		8.87923	2983.27		3.00857
	8.44878	1452.98		8.88345	1844.06		7.8261	1257.76		8.51255	1957.91		7.6749	934.277		7.63987	1418.61		7.94065	1777.39		8.81343	2041.96		7.96003	1495.29		8.19025	1939.49		7.5817	1805.11		6.98395	1520		6.78953	1172.24		7.63577	1645.05		8.0605	2084.94		8.9204	2488.45		3.01498
	8.48923	1884.67		8.92422	1921.36		7.86705	1588.7		8.55343	2031.75		7.71548	1112.87		7.68065	1270.62		7.98148	1792.03		8.85455	1984.75		8.0008	1677.93		8.23128	1517		7.62252	1371.63		7.02468	1003		6.83012	938.093		7.67637	1681.48		8.1015	1945.75		8.96145	2720.06		3.0214
	8.52985	1459.74		8.96505	1778		7.90787	1692.43		8.59445	1966.92		7.75612	1117.87		7.7214	1512.13		8.02253	1707.05		8.89572	1614.37		8.04163	1951.42		8.27227	1911		7.66335	1540.6		7.06543	1018.23		6.87087	1033.02		7.7171	1514.05		8.1424	1731		9.00243	2835.1		3.02785
	8.57053	1687.89		9.00578	2070.96		7.94888	1423.31		8.63523	1679.87		7.79693	1509.24		7.76215	1626.29		8.06355	1750.42		8.9369	1926.02		8.0825	1974.42		8.31312	1960.43		7.70428	1620.69		7.10613	1188.67		6.91143	946.133		7.75775	1539		8.18322	1692.99		9.04347	3059.51		3.03428
	8.6112	1686.25		9.0464	2454.29		7.98972	1396.12		8.67605	2368.91		7.83768	1390.94		7.80313	1535.28		8.10442	1614.67		8.97825	2320.23		8.12345	1957		8.35408	2482		7.74523	2176.12		7.147	1047.22		6.95197	872.222		7.79855	1640.66		8.22407	1965		9.0845	2888.03		3.0407
	8.65183	1878		9.08737	2037		8.03045	1382.83		8.7168	2321.9		7.87833	1321.81		7.84393	1513.03		8.1453	1942.34		9.01958	2771.88		8.16455	1747.23		8.39487	1942.99		7.78617	1702.11		7.1877	1144.91		6.9927	979		7.83913	1656.99		8.26493	2039		9.1255	2276.9		3.04712
	8.69262	2154.57		9.12823	1775.28		8.07133	1556.97		8.75765	1781.15		7.919	1262.17		7.8847	1630.02		8.18633	1828.49		9.06072	2752.91		8.20538	2085.64		8.43575	1801.99		7.82727	1484.58		7.22852	1014		7.03343	1218.74		7.87975	1674.47		8.30578	1907		9.16647	4621.6		3.05355
	8.7332	2101.15		9.16883	2066.32		8.11237	1504.11		8.79835	2221.92		7.95977	1175.55		7.92557	1399.04		8.22712	1867.49		9.10198	2871.54		8.24623	2226.21		8.47655	2134		7.86822	1747.43		7.26937	1440		7.07417	1156		7.92032	1666.38		8.34652	1713.51		9.20753	9169.13		3.06003
	8.77407	1596.7		9.20958	2168.08		8.15323	1576.09		8.83905	2082.38		8.00047	1205.12		7.9663	1820.75		8.26795	1968.69		9.14328	3012.22		8.28713	1851.12		8.51748	2800.34		7.90907	2164.93		7.31002	1412.64		7.11475	1189		7.96102	2269.99		8.38753	1502.7		9.24857	12305.3		3.06643
	8.81478	1625.79		9.25022	2370		8.19423	1227.42		8.8798	2271.27		8.0411	1561.58		8.0071	1281.24		8.3087	2043.87		9.18455	4093.16		8.32808	1873		8.55838	2883.58		7.95018	1448.99		7.35075	1681.25		7.15545	1248.05		8.00177	1940.72		8.42853	2040		9.28957	13315.5		3.07285
	8.85552	1825.26		9.29105	2046.89		8.23527	1559.97		8.9207	2084		8.08175	1433.72		8.04805	1380.08		8.3493	1910.46		9.22578	6962.35		8.36882	2286.46		8.59943	2287.15		7.99103	1975.46		7.39172	1357.32		7.19633	1313.44		8.04262	2131.25		8.46928	2033.02		9.33067	10015		3.07925
	8.8962	1930.29		9.33165	2064.2		8.27613	1333		8.9616	2018.72		8.12253	1612.25		8.08893	1511.02		8.39032	2380.59		9.2669	9661.13		8.4094	2771.68		8.64045	2708.43		8.03195	1370		7.43248	1657.81		7.237	1152.15		8.08347	1800.65		8.5101	2003		9.37158	6121.2		3.08568
	8.937	1657.04		9.37228	2443.01		8.31705	1603.77		9.00223	2008.71		8.16325	1398.72		8.1299	1341.64		8.43107	2233.45		9.30815	10508.4		8.45008	2312.66		8.68122	2887.91		8.07308	2308.09		7.47317	1583		7.2776	1198.45		8.12432	1562.22		8.55097	1884.71		9.4126	5032.03		3.09212
	8.97763	1796.52		9.41315	2750.65		8.35792	1818		9.04305	2112		8.20403	1503.86		8.1708	1184.47		8.47185	2316.82		9.3494	5769.55		8.49077	2354.89		8.72207	2956.31		8.11412	1677		7.51422	1422.39		7.31835	1310.79		8.16515	1710.13		8.59185	2288.72		9.45362	4740.19		3.09855
	9.01823	1507.35		9.4538	3464.85		8.39887	1866.05		9.08393	2246.18		8.24468	1389		8.21155	1587		8.51272	1931.74		9.39063	3396.33		8.53147	1886.86		8.76282	2486		8.1551	1755.11		7.55492	1734.82		7.35918	1373.43		8.20593	1741		8.63275	2113.21		9.49442	9020.75		3.10497
	9.05882	1919.42		9.49445	4491.2		8.43953	1554.42		9.12485	2244.8		8.2854	1353.69		8.25238	1388.37		8.5534	2218.76		9.4319	3567		8.57237	2321.56		8.80375	2071.43		8.1959	1617.71		7.59565	1531.99		7.4	1536		8.24677	2137.92		8.67375	2306.21		9.53558	12305.1		3.11137
	9.0995	1782.09		9.53528	5137.09		8.48018	1919.46		9.16572	2434.57		8.32613	1740.58		8.2932	2028.97		8.59415	1896		9.47308	5330.32		8.61318	2689.78		8.84473	2440.22		8.23678	2361.52		7.63643	1823.98		7.44062	1500.81		8.28755	1826.11		8.71445	2562.41		9.57655	11993		3.11773
	9.14023	1736.33		9.57623	4868.4		8.52087	1800.35		9.20662	2436.76		8.367	1432.2		8.33398	1614		8.63507	2292.25		9.51438	8651.63		8.65387	2319.85		8.88567	2470.61		8.27755	2130		7.67728	1683.86		7.48147	1573		8.32822	1712.83		8.75537	3196.56		9.61743	11729		3.12412
	9.1811	2139.91		9.61697	3951.05		8.56177	1598.28		9.24727	2556.24		8.40765	1752.2		8.37482	1955.6		8.67597	2079.25		9.5556	10184.3		8.69458	2869.28		8.92677	3071.9		8.31857	1902.57		7.71808	1836		7.52235	1607		8.36887	2379.83		8.79618	2637.1		9.65838	15336.5		3.13053
	9.22182	1895.97		9.6578	3660.13		8.60252	1771.41		9.28798	2847.36		8.44837	1517.23		8.41528	2093.52		8.71667	2457.56		9.59683	7972.44		8.73547	2649.29		8.96773	2145.77		8.35942	2452.99		7.7589	1634.81		7.56302	1482.3		8.40938	2269.37		8.83695	2122		9.69935	24307.4		3.13693
	9.26267	1719.81		9.6985	4090.46		8.6435	1630.62		9.32885	2283		8.48915	1632.87		8.45597	1789		8.75765	2465.68		9.63795	6098.22		8.77635	2899.42		9.00888	1912.09		8.40015	2441.15		7.79992	1613.63		7.60382	1642.71		8.4499	2398.24		8.87775	2604.05		9.74035	26833.7		3.14342
	9.30335	1974.49		9.73935	3442		8.68432	1941.1		9.36968	2857.87		8.52995	1817.64		8.49663	2272		8.79853	2451.62		9.67913	11201.8		8.81727	2434.74		9.04987	1918.32		8.44118	2148.13		7.84078	1875.73		7.64467	1412.84		8.49057	2439.49		8.91872	2591.08		9.78145	16112.1		3.14983
	9.34393	2036.16		9.78008	2653.52		8.72528	1904.07		9.41047	2530.65		8.57072	1507.17		8.53725	1944.84		8.83932	2070.7		9.72023	13217.5		8.858	2480.4		9.09087	2518.22		8.48205	1981.74		7.88172	1884.59		7.68528	1599.1		8.53125	2543.41		8.95978	2188		9.82257	6549.15		3.15627
	9.38467	2331.88		9.82077	2282.35		8.76612	2086.63		9.45143	4369		8.61175	1777.92		8.5782	2207.51		8.88015	2277.95		9.76145	12036		8.8988	2657.23		9.1318	2151.86		8.52275	2271.31		7.92275	1962.81		7.726	1667.33		8.57188	2087.29		9.00065	2203.61		9.8636	5197.98		3.16272
	9.42525	2573.23		9.86163	2753.24		8.80692	2281.01		9.49235	7450.97		8.65248	1621		8.61918	2108		8.92107	2503.76		9.80267	6524.06		8.93962	2734.01		9.17285	2714.97		8.56365	2411		7.96383	1944.26		7.76683	1618.81		8.61258	2604.18		9.04162	2483.1		9.90453	4005		3.16918
	9.46595	2345.49		9.90247	2770.19		8.8476	2115.68		9.53322	8772.47		8.69327	1832.26		8.65988	2477.08		8.96205	2100.68		9.84398	4174.75		8.98065	2470.1		9.2139	2381.61		8.60478	2850.62		8.0047	2065.09		7.80782	1997.39		8.65335	2597.63		9.08273	2763.7		9.94552	5022.73		3.17558
	9.50677	3014.14		9.94305	2648.47		8.88843	1727		9.57412	7190.27		8.73407	1693.47		8.7006	1671.64		9.003	2010.53		9.88517	4597		9.02147	2955.36		9.25463	3203.89		8.64572	2743.36		8.04582	1942.99		7.84865	1456.1		8.69395	2704.95		9.1236	2237.77		9.9866	3467.9		3.18197
	9.54738	3604.48		9.98377	3020.13		8.9293	2061.16		9.61495	4303.78		8.77457	1835.51		8.74137	2321.78		9.04385	2635.11		9.92637	4112.31		9.06242	2678.83		9.29547	2753.46		8.68652	1976		8.08688	1999.58		7.88957	2004.04		8.73467	2566.72		9.16445	2576		10.0277	4956.29		3.18847
	9.58807	4400.48		10.0247	2401.66		8.97008	2180.75		9.65583	5631.09		8.81515	1835		8.78217	2312.35		9.08452	2408.69		9.96752	4993.52		9.10347	2482.42		9.33642	2538.47		8.72747	2863.68		8.1278	1388		7.93025	1861.51		8.77528	2489.62		9.20543	4891.57		10.0689	3515.61		3.19488
	9.62892	3469.96		10.0655	2267.89		9.01097	1967.54		9.6967	4446.29		8.8559	1689.39		8.82285	1862.46		9.1256	2412.78		10.0089	3595.39		9.14433	2641.97		9.37765	2704.19		8.76823	2929.6		8.16875	1803		7.97108	2160.75		8.81605	2405.18		9.24637	5460.24		10.11	3690.54		3.20125
	9.66957	3448.75		10.1061	3324.49		9.05167	2112.62		9.73755	4136.31		8.89663	1920.75		8.86362	1709.46		9.16647	2664.17		10.0502	4350.09		9.18528	2370.13		9.41878	3000.38		8.8092	2622.69		8.20968	1961.73		8.01215	1991.01		8.85673	2229.49		9.28708	6517.06		10.151	4012.62		3.20767
	9.71023	3603.82		10.1472	2686.09		9.09248	2083.51		9.77842	2941.79		8.93743	2221.74		8.90438	1710.53		9.20745	3123.74		10.0913	3575.17		9.22603	3042.36		9.45963	5712.04		8.8502	3139.48		8.25072	1558.11		8.05312	1859.71		8.89757	2369.62		9.32828	6852.18		10.1921	3131.02		3.21408
	9.75102	4478		10.1881	2555.3		9.13355	2220.48		9.81927	2475		8.97832	2275.19		8.94518	1940.3		9.24835	3007.26		10.1326	3471		9.26665	3042.48		9.5007	8960.2		8.89108	2493.62		8.29157	1838		8.09413	2081.06		8.93838	2439.73		9.36925	4183.19		10.2332	3537.86		3.2205
	9.79187	4778.1		10.2289	2804.03		9.17448	1824.97		9.86018	2489.87		9.01907	1966.62		8.98598	1691		9.28907	3399.99		10.1738	2429.21		9.30757	3128.44		9.54173	9853.44		8.93212	2096.46		8.33235	1330.05		8.13507	1991		8.97915	2760.18		9.41017	3577.78		10.2743	2638		3.22697
	9.83267	3340.95		10.2697	2884		9.21538	2309.86		9.90098	2821.14		9.05997	2236.86		9.0269	2047.01		9.33007	3301.11		10.215	2902.65		9.34835	2939.18		9.58285	10042.1		8.97315	2631.61		8.37303	2242.19		8.17613	1416.45		9.01983	2461.97		9.45122	4280.31		10.3154	2503.19		3.23333
	9.87333	2774.91		10.3106	2619.32		9.2563	2309.67		9.9418	2691.58		9.10048	2504.26		9.06777	2372.02		9.37097	3195.64		10.2563	2202.62		9.38918	3212.05		9.62385	8596.7		9.01407	2719.4		8.41395	2314		8.217	2385.83		9.06053	2716.86		9.49218	9773.18		10.3565	2610		3.23973
	9.91428	2556.66		10.3513	2459.14		9.29705	1875.37		9.98272	2354		9.14132	2083.98		9.10853	1891		9.41198	2688.92		10.2975	2433.36		9.43003	3665.91		9.6648	6259.55		9.05515	2522		8.45477	2840.19		8.25777	1912.45		9.10117	2369.96		9.53332	9925.71		10.3976	3116.33		3.24615
	9.95497	2777.7		10.3921	2386.31		9.33767	2141.01		10.0236	2609.04		9.1821	1893.5		9.14952	2034.92		9.45292	3435.7		10.3386	3104		9.47087	4705		9.70583	7182.73		9.09627	2910.93		8.49563	2139.41		8.29852	2072.36		9.14192	3431.08		9.57425	11154.4		10.4386	3340.52		3.2525
	9.99578	2566.03		10.433	3090.65		9.37865	2100.75		10.0646	2480.12		9.22273	1700.33		9.19042	2379.34		9.49368	4273.52		10.38	2501		9.5118	4947.62		9.74678	7405.53		9.13727	2570		8.53655	2198.61		8.33935	2421.42		9.18252	2893.2		9.61517	7195		10.4796	2101		3.25892
	10.0364	2737.93		10.4736	2173.4		9.41943	2431.17		10.1054	2748.89		9.26343	2175.86		9.23117	2584.69		9.53473	5606.98		10.4211	4038.43		9.55273	6146.09		9.78775	4181.98		9.1782	2726.6		8.57753	2051.35		8.38022	2150.18		9.22328	2581.07		9.65607	9702.93		10.5206	2336		3.26532
	10.0771	2022.79		10.5145	2479.61		9.46045	2187.47		10.1464	2448.76		9.30407	1876.49		9.27188	2503.51		9.5757	6261.59		10.4623	2617		9.59362	5833.57		9.82877	2853.47		9.21897	3588.73		8.61835	2834.63		8.42095	2277.81		9.2638	3024.51		9.6971	10636		10.5614	2200.41		3.2717
	10.1177	2679.5		10.5555	3070.47		9.50157	4090.56		10.1875	2784.47		9.3449	2005.64		9.31283	2600.76		9.61653	5092.3		10.5035	2862.19		9.63462	5765		9.86973	3046.95		9.26	3339		8.65888	2288.97		8.46182	2204		9.30448	3092.49		9.73798	13629.8		10.6024	3913		3.27808
	10.1585	2475.43		10.5961	2710.67		9.54243	6464.92		10.2284	2839.36		9.38575	1679.77		9.35357	2145		9.65768	4209.84		10.5446	2233.86		9.67532	6238.65		9.91073	2755.11		9.3011	3161.26		8.69975	2397.75		8.5025	2234.29		9.34503	3285.18		9.77867	8649.45		10.6434	2572.98		3.28452
	10.1992	2560.93		10.6369	2780.39		9.58325	7261.49		10.2694	2728.84		9.42667	2245.84		9.39443	2441.75		9.69853	3976.9		10.5858	3396.39		9.71647	6834.21		9.95172	3160.53		9.3421	2818.11		8.74063	2438.79		8.54323	2583.48		9.38587	3206.99		9.81957	4887		10.6846	3072.75		3.29095
	10.2401	2776.94		10.6779	2072.74		9.62427	5682		10.3104	2740.88		9.46755	2189.01		9.43533	3069.84		9.73932	4655.79		10.6269	1741.34		9.75728	5631.95		9.99275	3854.2		9.38318	2940.62		8.78157	2871.47		8.584	2342.28		9.42665	3782.63		9.86057	3953		10.7256	3741.9		3.29733
	10.2809	2681.77		10.7188	2951		9.66518	3951.82		10.3513	3133.38		9.5083	2151.52		9.47602	3877.62		9.78035	4002.67		10.668	2367.07		9.79815	3939.37		10.0339	3795.66		9.42413	4230.57		8.82225	2778.05		8.62473	2483.43		9.4674	5135.46		9.90155	2999.49		10.7667	3747.3		3.3038
	10.3216	2916.22		10.7596	2637.54		9.70608	4240.44		10.3922	2483.13		9.54903	2676.35		9.51693	4461.97		9.82135	2967.98		10.7094	2405		9.839	3208.71		10.075	3940.98		9.4651	8203.88		8.8629	2479.54		8.66558	2196.75		9.50822	5624.79		9.94257	4006.86		10.8078	3619.69		3.31015
	10.3623	2577		10.8004	3131.94		9.74685	4751.05		10.4332	2194.17		9.58995	2160		9.55788	3899.4		9.86227	3324		10.7507	3831		9.87995	3654.11		10.1162	4434.19		9.50613	9021.46		8.9039	2720.1		8.70633	2569.95		9.5491	6325.39		9.98373	4159.45		10.8491	2824.3		3.31645
	10.4029	2274.37		10.8413	2666.96		9.78778	4020.56		10.4741	2824.51		9.63065	2120.73		9.59878	4210		9.90318	3202.29		10.7918	3089.87		9.92068	3561.74		10.1571	2607.32		9.54725	10789		8.94485	2312		8.74707	2610.55		9.5898	5661.8		10.0249	4097.58		10.8901	2352.79		3.32287
	10.4435	2732.5		10.8823	2855.77		9.82867	3313.24		10.5149	2929.23		9.67118	2317.15		9.63963	4783.48		9.94413	3329.15		10.8332	3231.55		9.96163	3381.99		10.1982	2742.87		9.58835	8554.9		8.98578	1831.84		8.78778	2990		9.63065	5010.86		10.066	4084.34		10.9313	2756		3.32938
	10.4843	3009.52		10.9231	2839		9.86962	2863.16		10.5559	2547.93		9.71188	2616.99		9.6806	4413		9.98508	3302.37		10.8743	1891		10.0025	3072.07		10.2392	2982.69		9.62937	6506.53		9.02665	2353.49		8.82875	2835.73		9.67155	4317.51		10.1071	4278.19		10.9722	2012.34		3.33583
	10.5252	2493.61		10.9641	2329.9		9.91055	2914.37		10.5968	2515.49		9.75268	3498.72		9.72148	4731.22		10.0262	3181		10.9155	2001		10.0435	3978.85		10.2802	2288.87		9.67032	6838.92		9.06765	2609		8.86953	2133.89		9.71222	4897.23		10.1481	2653.25		11.0132	3497.36		3.3423
	10.5658	2783.85		11.0049	2899.33		9.95135	3738.63		10.6378	2948.74		9.79355	4267.95		9.76233	4043.58		10.0671	3243.32		10.9566	2152		10.0845	3666.5		10.3212	3008		9.71118	7551.29		9.10873	2941.74		8.91022	2599		9.75298	4374.41		10.1891	3634.28		11.054	3782.72		3.34878
	10.6067	2629.1		11.0457	3356.83		9.9923	2875.29		10.6787	2843		9.83453	3883.03		9.80322	3125.06		10.108	2913.18		10.9976	3415.64		10.1254	3299.64		10.3623	2502.27		9.75232	4461.17		9.1497	2672.63		8.95122	2082.98		9.7937	3651.28		10.2303	1894.68		11.0951	4267.41		3.3552
	10.6472	2742.76		11.0866	3777.63		10.0332	3116.08		10.7198	2775.3		9.8753	3431.36		9.84412	2744.35		10.1489	3089.96		11.0387	5064.2		10.1663	3864.2		10.4035	2156.31		9.79322	3605.69		9.19062	2556		8.99217	2388.83		9.83443	3344		10.2714	3367		11.1362	4570.37		3.36162
	10.6882	2672.67		11.1276	2560		10.0742	3097.41		10.7606	2684.12		9.9161	3128.16		9.88495	3176.41		10.1899	3265.82		11.0797	4451		10.2074	2944.43		10.4447	2252		9.83428	3162.14		9.2315	2707.26		9.03312	2797.27		9.8752	3343.61		10.3124	3164		11.1772	3889.73		3.3681
	10.729	2664.96		11.1684	2486.92		10.1151	2573.42		10.8016	2687.23		9.95692	3793.51		9.92572	2694.49		10.2309	2785.46		11.1207	4444.41		10.2484	3190.4		10.4857	2652		9.87533	2529.83		9.27245	3078.99		9.07402	2481.09		9.91592	2893.61		10.3534	3502.74		11.2181	3402.14		3.37455
	10.7698	2959.81		11.209	3085		10.156	2758.43		10.8424	2859		9.99757	4267.93		9.9665	3564.34		10.2719	2791.88		11.162	2962.62		10.2893	3459		10.5266	2758.58		9.9162	3055.13		9.31345	3516.44		9.11493	2930.33		9.95663	3390.04		10.3944	2840		11.2591	4566.87		3.38098
	10.8106	2651.84		11.2499	3356.38		10.1971	2386.04		10.8834	2441.42		10.0384	4006.08		10.0074	3529		10.3129	3033.14		11.2031	4471.29		10.3302	3343.45		10.5677	2986.62		9.95715	3241.24		9.35452	2930.24		9.15597	2455.02		9.99745	2928.18		10.4354	2851.2		11.3001	6313.3		3.38745
	10.8513	2552.15		11.2906	2973.33		10.238	2751.98		10.9244	3603.98		10.0792	3281.25		10.0484	3259.71		10.354	3457.11		11.2442	4275.59		10.3711	3271.78		10.6087	3720.8		9.99842	2756.63		9.39565	3745.67		9.19693	2434.61		10.0382	3396.87		10.4765	2291.98		11.3411	6868.01		3.39388
	10.8923	2509.5		11.3315	2790.43		10.2789	2824		10.9654	2774		10.1201	3078.58		10.0891	2784.81		10.395	2653.33		11.2855	3678		10.412	3411.24		10.6499	3112		10.0396	3747.4		9.43665	6730.28		9.23777	2937.72		10.0791	3926.16		10.5174	2673.32		11.3821	5690.41		3.40035
	10.933	2915.32		11.3724	3061.08		10.3198	2286		11.0063	3363.96		10.1608	2635.92		10.13	2892.71		10.436	2731		11.3265	5217		10.453	2797.58		10.6909	2350		10.0807	2923.7		9.47773	11973.7		9.27857	3032.98		10.1198	3769.93		10.5584	2353.26		11.4231	5191.92		3.40683
	10.9739	2172.24		11.4134	2816		10.3607	3440.07		11.0472	3502.63		10.2016	2539.03		10.1709	2528.73		10.4771	3181.16		11.3677	3018.24		10.4939	3095.47		10.732	2573.25		10.1219	3337.58		9.51867	13301.8		9.3196	2652.85		10.1605	3589.22		10.5994	2746.22		11.4642	3092.95		3.41328
	11.0149	2604		11.4542	3206.48		10.4016	2760.64		11.0881	3051.8		10.2424	2648.25		10.2119	2565.25		10.5177	2914.4		11.409	3252.28		10.5349	3153.96		10.773	3195.36		10.163	3003.93		9.55962	13210.9		9.36055	3131.75		10.2014	2990		10.6403	2730		11.5053	5194.43		3.41965
	11.0555	2882		11.4949	3705.01		10.4425	2352.03		11.129	2874		10.2833	3215.27		10.2527	2562.92		10.5587	4176.82		11.4501	4406.99		10.5759	3761.2		10.8141	3381.41		10.204	3084.46		9.60057	10681.1		9.40147	3475.63		10.2423	3177.78		10.6814	2915.28		11.5464	3280.86		3.42605
	11.0962	2815.43		11.5358	3575.75		10.4837	2581.73		11.1698	3671.77		10.3241	3299.61		10.2937	2946		10.5997	3545.26		11.4914	4508.82		10.6166	3358.39		10.8553	2873		10.2449	3557.53		9.64158	7647.02		9.44243	2748.84		10.2833	3368.08		10.7224	3094.69		11.5874	1984		3.43245
	11.137	2939.9		11.5768	3077		10.5245	2462		11.2109	3684.93		10.365	2547.38		10.3347	2317.46		10.6406	2903		11.5326	6123.55		10.6577	3120		10.8964	2467.81		10.2859	3007.42		9.68243	7841.22		9.48333	4854.33		10.324	3120.22		10.7634	3738		11.6283	4116		3.43888
	11.1779	3067.14		11.6176	3117.06		10.5653	2656		11.2516	3036		10.4058	2575.29		10.3757	3075		10.6816	3250.53		11.5739	4203.84		10.6987	3120.44		10.9375	2213.85		10.3271	2969.12		9.72347	7310.34		9.52432	4944.35		10.3647	3405.84		10.8044	3485.67		11.6693	4238.74		3.44532
	11.2185	2259.42		11.6586	3480.34		10.6061	2699.17		11.2925	3029		10.4466	2535.74		10.4166	2912.69		10.7227	3253.09		11.615	2541.08		10.7396	2522.34		10.9785	2965.91		10.3682	2864		9.76438	4277.11		9.56538	5460.47		10.4055	2894.7		10.8456	2626.37		11.7104	3896.7		3.45175
	11.2591	3949.95		11.6993	3674.52		10.6471	3029.22		11.3333	2362.89		10.4873	3029.07		10.4576	2223.5		10.7637	3465.11		11.656	3523.45		10.7805	3158.17		11.0194	3104.59		10.4093	2482.44		9.80527	3449.57		9.60643	4512.07		10.4465	3672.89		10.8866	2717.09		11.7514	3469.34		3.45818
	11.2997	2919.38		11.7403	3489.18		10.6881	2787.83		11.3744	2435.07		10.5282	2946.94		10.4983	1964.29		10.8046	3981.36		11.6973	4599.29		10.8215	3013.97		11.0604	4294.1		10.4504	2993		9.8463	3396.41		9.64728	4799.73		10.4872	3335.77		10.9277	2964.26		11.7922	3260.42		3.46458
	11.3406	2919.69		11.7811	3286.47		10.7291	2916		11.4153	3291.05		10.569	2513.18		10.5392	3150.3		10.8457	2924.53		11.7384	2739.55		10.8625	3018.68		11.1015	4047.25		10.4914	2604.34		9.88713	2948.64		9.68795	6207.77		10.5281	2629.31		10.9687	2746		11.8332	3055.26		3.47097
	11.3814	2656.68		11.8218	2860.5		10.7702	2498		11.4563	3445.57		10.6099	2920.11		10.5799	3117.56		10.8869	2897.7		11.7787	3564.15		10.9035	2826		11.1427	2794.06		10.5325	3033.65		9.9281	3673.87		9.72893	6577.24		10.5689	3311.3		11.0097	3645.38		11.8742	4427		3.4774
	11.4224	2966.96		11.8627	3073		10.811	3255.98		11.4971	3089		10.6508	2526.55		10.6205	2960.32		10.9279	2656		11.8192	4379.39		10.9446	3498		11.1836	2854		10.5737	2490		9.96927	3610		9.7697	5574.83		10.6096	2868.74		11.0507	3353.85		11.9152	32272.9		3.48387
	11.4632	3276.4		11.9035	3125.09		10.8519	2466.14		11.5382	3082.6		10.6916	2775.02		10.6616	2541		10.969	2859		11.8602	2635.32		10.9856	3267.61		11.2246	3652		10.6147	3260.93		10.0103	3979.57		9.81058	3397.22		10.6505	3131.54		11.0916	3752.03		11.9563	339674		3.49033
	11.504	3159.18		11.9444	4290.45		10.8929	2889.38		11.579	2777.62		10.7324	2975.87		10.7026	3274		11.0099	3554.2		11.9014	8909.33		11.0266	3379.61		11.2656	3003		10.6558	1860.55		10.0514	3412.06		9.8515	3694.92		10.6913	3089.15		11.1326	3661.79		11.9974	783774		3.49675
	11.5447	3135.93		11.9854	4707.44		10.9339	3480.04		11.62	2203.83		10.7733	3216.64		10.7434	3013		11.0508	2570.02		11.9426	129055		11.0674	3526.26		11.3068	2478.98		10.697	3429.93		10.0926	3564.13		9.89238	3919.88		10.7322	2971.27		11.1735	3285		12.0388	539807		3.50317
	11.5856	2728.61		12.0261	5059.88		10.9751	2706.11		11.6608	3321.37		10.8141	2868		10.7843	2486.3		11.0917	3179.69		11.9839	532354		11.1085	3699.42		11.3479	3036		10.738	2637.25		10.1335	3329.53		9.93325	2927.03		10.7729	2899.36		11.2145	3343.37		12.0798	223979		3.5096
	11.6265	2856.79		12.067	3354.65		11.0159	2386.93		11.7016	3196.86		10.8547	2760.7		10.8253	3054.22		11.1327	3051.44		12.025	557928		11.1495	3396.97		11.389	3121.15		10.779	2997.39		10.1746	3026		9.97408	3710.97		10.8138	3035.96		11.2555	3438		12.1207	77860.3		3.51598
	11.6674	3004.12		12.1078	3372.78		11.0568	2784		11.7425	2437.6		10.8957	2316		10.8663	2967.23		11.1737	3152.31		12.0661	271641		11.1903	2967		11.4301	3312.08		10.8202	2328		10.2157	3131		10.0148	3871.17		10.8549	3427.72		11.2965	3652.54		12.1618	35806.8		3.52242
	11.7082	3469.08		12.1486	3129.96		11.0976	3499.44		11.7828	2624		10.9367	2750		10.9073	2116.86		11.2144	3121.3		12.1074	76300.8		11.2313	2441		11.4711	4221.19		10.8614	3210.32		10.2567	3166.16		10.056	3365.08		10.8957	3086.34		11.3374	4425.7		12.2028	19524.2		3.52887
	11.7491	2769.24		12.1895	3761.19		11.1386	3416.75		11.8231	2948.98		10.9777	2857		10.9483	2784		11.2555	2855		12.1484	32696.3		11.2721	3356.78		11.5122	4205.89		10.9025	2873.8		10.2977	3273.94		10.0969	3666.31		10.9367	2893.81		11.3783	3960.35		12.2438	14281		3.53527
	11.7899	2715.94		12.2304	3245.04		11.1796	3499.94		11.8639	2754		11.0185	2586.48		10.9892	2036		11.2963	3222.94		12.1897	19149.1		11.3132	3171		11.5533	3410		10.9436	3009.71		10.3389	3569		10.1381	3512.11		10.9776	3687.42		11.4194	3012		12.285	11817		3.54173
	11.8308	3777.48		12.2713	3117		11.2203	2873.88		11.9049	3936.89		11.0592	2960.85		11.0299	2930.13		11.3372	2807.9		12.2308	11741		11.3543	3154		11.5944	3293.92		10.9846	2998.18		10.38	3232.78		10.1791	2949.87		11.0184	3489.15		11.4605	3925		12.326	13082		3.54815
	11.8716	3291		12.3122	3140		11.2611	3337.63		11.9459	5920.36		11.1	3207.87		11.0707	3549.13		11.3781	3388		12.272	8613		11.3954	3207.32		11.6355	2347		11.0258	4117.4		10.421	2830.06		10.2199	2945.45		11.0594	3647.21		11.5016	3601.54		12.3671	11717		3.55453
	11.9125	2986.36		12.3531	3481.33		11.3019	3474.95		11.9869	10321.6		11.141	2431.73		11.1116	3297.73		11.4192	2921		12.3133	8677		11.4364	3075.19		11.6764	3380.49		11.0668	5168.48		10.4621	2953.59		10.2608	2952.02		11.1002	2926.02		11.5427	3999		12.408	6694		3.5609
	11.9533	3188.86		12.394	2744.44		11.3429	3009.29		12.0279	8563.24		11.1819	2854.23		11.1526	2128.4		11.4604	3104.36		12.3544	10130.6		11.4774	3907.59		11.7173	4483.63		11.108	3588.93		10.5031	2968.83		10.3018	3182.69		11.141	2829.88		11.5838	2367		12.449	4175.19		3.56728
	11.994	3287.41		12.4349	3547.79		11.3838	2405.84		12.0689	6210.64		11.2227	2867.16		11.1935	2635.95		11.5013	3705		12.3955	8925.77		11.5183	3848.11		11.7583	3629.29		11.149	2693.79		10.5442	2882.51		10.3427	3012.83		11.182	3536.27		11.6247	2571		12.4898	3152.84		3.57378
	12.0349	4708		12.4759	3613.38		11.4248	2745.28		12.1099	5068.73		11.2635	2781.89		11.2343	3530.63		11.5424	3376		12.4366	7167.28		11.5595	2937		11.7986	2141.05		11.1901	3307.34		10.5853	2413.13		10.3836	2298.09		11.2227	2446.61		11.6657	2904.74		12.53	4441.94		3.58027
	12.0756	4552.48		12.5168	3295		11.4658	2559.97		12.1508	3134.58		11.3043	3117.26		11.2751	3442.95		11.5834	2730		12.4778	6582.59		11.6003	3833.5		11.8389	3794.75		11.231	4334.59		10.6261	2720		10.4245	2767.1		11.2633	3305.17		11.7066	3548.49		12.5703	2312		3.58672
	12.1165	4132.55		12.5575	3341.22		11.5066	3072.51		12.1917	2932		11.3451	3576.72		11.316	3286.55		11.6244	2881.52		12.5189	4781.08		11.6415	3878.64		11.8795	3586.38		11.2721	3021.47		10.6671	2951.85		10.4656	3020.04		11.3043	4143.56		11.7477	3655.81		12.6109	1804		3.59313
	12.1574	3024.99		12.5983	3014		11.5474	3116.27		12.2324	3060		11.3859	2897.56		11.3571	3046.89		11.6654	3419.07		12.56	5075.77		11.6824	3755.78		11.9206	4140		11.3132	3242		10.7082	3926.6		10.5066	2403.47		11.3452	2845.29		11.7885	3839.64		12.6509	398		3.59947
	12.1983	3381.15		12.6391	3789.74		11.5884	3083.06		12.2735	3348.29		11.4269	3433.92		11.3981	2312		11.7066	3385.91		12.6011	5136.77		11.7233	4397.54		11.9618	5264.23		11.3544	2717.76		10.7492	2950.82		10.5475	3015.53		11.386	2950		11.8294	2913.99		12.6911	1002		3.60585
	12.2391	3789.09		12.6802	3075		11.6294	3147.57		12.3145	3774.42		11.4679	3298.69		11.439	2748		11.7476	3934.39		12.6424	2730		11.7642	3504.75		12.0029	6653.31		11.3957	2704.62		10.7903	3856.87		10.5884	2921.15		11.427	3149.9		11.8704	4579		12.7311	3340		3.61227
	12.2799	3775.35		12.721	3829.29		11.6703	2607		12.3555	3532.52		11.5085	2504.31		11.4797	3652.04		11.7883	3759.66		12.6836	2475.64		11.805	3107.23		12.044	6590.57		11.4367	3342		10.8314	2933.51		10.6293	2960.59		11.4677	2964		11.9115	23655.8		12.7712	1579		3.6187
	12.3209	2731		12.762	3678.33		11.7113	3793.71		12.3965	3111.28		11.5493	3488		11.5206	3097.9		11.8293	2980.11		12.7245	3111.34		11.8458	3152.83		12.0851	3279.61		11.4777	2643		10.8725	3052.04		10.6703	2769.55		11.5085	4482.65		11.9525	274233		12.8115	4268		3.62515
	12.3618	2792.42		12.8029	3771		11.7521	3000.8		12.4375	4088		11.5903	3902.1		11.5617	3922.04		11.8702	4210.81		12.7657	3296		11.887	3366.57		12.1262	3160		11.5187	3242		10.9134	2162		10.7114	2521		11.5496	3082.36		11.9936	645187		12.8521	3829.02		3.63158
	12.4027	3475.67		12.8437	3365		11.7928	3107.07		12.4786	3644.96		11.6313	3325.51		11.6027	3408.24		11.9112	4091.63		12.8067	4289		11.9281	3496		12.1671	4043.97		11.5597	3530		10.9543	2615.83		10.7525	3395.66		11.5904	3898		12.0347	559293		12.8931	2576		3.63795
	12.4437	2808.38		12.8847	4292.12		11.8339	3309.46		12.5195	3578.02		11.6722	3302.76		11.6436	3539.54		11.9522	29052.6		12.8479	4837.64		11.9692	3926		12.2084	3691.65		11.6007	2896		10.9953	3333.89		10.7933	2920.52		11.6312	3541.62		12.0757	196570		12.9341	4267		3.64437
	12.4846	4246.47		12.9256	3552		11.8748	3209.18		12.5602	3361.4		11.7129	3149.86		11.6844	3482.85		11.9933	128764		12.8891	4533		12.0103	4837.29		12.2488	2043.29		11.6416	3384.24		11.0363	4559.67		10.8345	3243.66		11.672	4788.28		12.1166	70722		12.9753	5383		3.65082
	12.5256	4516.79		12.9665	3811.3		11.9157	2584.83		12.6012	3931.92		11.7537	3270.9		11.7254	3651.08		12.0343	193068		12.9302	2504.21		12.0512	4850.07		12.2895	3442		11.6828	4205.45		11.0773	4042.16		10.8756	3801		11.7128	3528.74		12.1577	33744.7		13.0162	4259		3.65723
	12.5665	3408		13.0074	4143.81		11.9566	3905.23		12.6422	3944.18		11.7946	2833.19		11.7663	3305.68		12.0753	86949.5		12.9715	2649		12.0922	4337.14		12.3305	2920.95		11.7238	4252.31		11.1183	3830.57		10.9165	2770		11.7538	2781.32		12.1988	19315.7		13.0573	5577.97		3.66365
	12.6074	3352.59		13.0484	2990.01		11.9975	8858.26		12.6834	3201.15		11.8354	3755		11.8072	3487.19		12.1163	25324.2		13.0124	3425		12.1333	3782.01		12.3715	3501.85		11.7649	2554.65		11.1593	3405.04		10.9576	2571.5		11.7944	3509		12.2397	13508.8		13.0984	4673.23		3.67003
	12.6481	3467.48		13.0894	4507.5		12.0386	17283.5		12.7242	4476.94		11.8765	4006.05		11.848	2598		12.157	12539.9		13.053	4600		12.1742	3968.17		12.4126	4123.76		11.8056	3163.64		11.2002	3399		10.9986	3269.55		11.8352	3953		12.2807	11793		13.1393	6263		3.67645
	12.689	2467.95		13.1305	4087.23		12.0795	12403.5		12.7652	3441.69		11.9174	3640.55		11.8887	2976.37		12.198	8351.1		13.0937	7167.67		12.2153	3699.58		12.4537	4279.85		11.8467	3997.36		11.2412	3419		11.0395	3435.1		11.8759	3818.63		12.3218	14957.5		13.1804	6368		3.68293
	12.73	3354.38		13.1713	4336.97		12.1205	6251.14		12.8061	4300		11.9581	3418.3		11.9299	3624.11		12.2391	6565		13.1348	6092.81		12.2563	3699		12.4948	4507.47		11.8877	2912.97		11.2823	2732.44		11.0805	3871.09		11.9169	7653.69		12.3628	15596.3		13.2206	4976.09		3.68938
	12.7709	3718.81		13.2123	4260.14		12.1615	4259.53		12.847	4343.42		11.999	3996.03		11.9709	7356.66		12.2799	4613.56		13.1761	6082		12.2974	3664		12.536	4168.75		11.9289	4859.15		11.3234	2688.82		11.1216	3819.03		11.9579	37226.8		12.4038	4176		13.2608	2223		3.69585
	12.8117	3072.03		13.2532	3751.04		12.2024	3968.23		12.8881	4510.41		12.0398	3246.19		12.0119	11640.6		12.3209	5216		13.2173	5232.86		12.3383	3434.68		12.577	4036.98		11.9699	8216.7		11.3646	3259.36		11.1628	3333.65		11.9989	56063.3		12.4446	1260.29		13.3011	3181		3.70228
	12.8525	3494		13.2942	4965.94		12.2432	4305		12.9291	3908.43		12.0807	3854.69		12.0528	7179.09		12.3619	7907.61		13.2582	2004		12.3794	3451.57		12.6183	3728.96		12.0112	9665.33		11.4057	3454		11.2037	3222.02		12.0398	31202.6		12.4848	1273.95		13.3416	4390		3.70873
	12.8934	3159		13.3353	3659.51		12.2843	4328.11		12.9702	3820.45		12.1217	2722.33		12.0937	4446		12.4031	5006		13.2985	3927.82		12.4203	5387.55		12.6594	2867.23		12.0522	5264.92		11.4468	3083		11.2446	3068.98		12.0806	12862.9		12.5249	977		13.382	3544.48		3.7152
	12.9343	3570.38		13.376	4776.59		12.3254	3312.67		13.0112	4214.43		12.1626	3870.97		12.1346	4037.78		12.4442	4107		13.3389	3779		12.4615	3759.44		12.7005	4329.44		12.093	4577.63		11.4877	3615.04		11.2856	3583.37		12.1215	5419.57		12.5649	878		13.4225	4658.39		3.7217
	12.975	3699.98		13.4169	5710.43		12.3665	3908.46		13.0523	3911.46		12.2035	3085		12.1754	3572.99		12.4852	4652.62		13.3791	3709		12.5024	4046.57		12.7415	3957.89		12.1341	3824		11.5287	3003		11.3266	3444.5		12.1623	4504.13		12.6052	802		13.4634	5730		3.72818
	13.0158	4382.99		13.4579	4923.39		12.4074	3631.46		13.0933	3547.27		12.2445	4866		12.2163	4673		12.5263	3836.84		13.4194	4572		12.5434	3930.54		12.7826	3573.85		12.1754	2940		11.5697	2956		11.3676	3049		12.2033	3326.26		12.6453	2005		13.5043	4966		3.73462
	13.0567	4589.95		13.4988	5344		12.4482	3413.43		13.1344	4063.63		12.2853	5716.22		12.2573	3409		12.5672	5280		13.4597	4999.59		12.5842	3757		12.8236	3569.3		12.2164	3255.73		11.6106	2768		11.4087	3142		12.2441	4207.89		12.6853	401		13.5451	6593.32		3.74107
	13.0978	4507.54		13.5397	6013.07		12.4892	3566.79		13.1753	4440.85		12.3263	5421.31		12.2982	3797		12.6082	3964		13.5005	4900.95		12.6254	3320		12.8647	3983.65		12.2575	3578.41		11.6516	3266.88		11.4496	2868.04		12.2851	4900.91		12.7254	1536		13.5859	6264.53		3.74742
	13.1388	3280.26		13.5805	6166.26		12.5304	3471.31		13.2162	4028.13		12.3672	3502.83		12.3393	3463.53		12.6493	4137.08		13.5416	5133.37		12.6665	3344.29		12.9059	4245.44		12.2986	3671.09		11.6926	3105.77		11.4905	3173.47		12.3262	5276.85		12.7655	1705		13.6269	4080		3.75377
	13.1795	4855.41		13.6215	5444.91		12.5714	3853.98		13.2573	4008		12.4082	5135.91		12.3802	3082.18		12.6903	4640.51		13.5825	4285.29		12.7075	4535.43		12.9471	4046.68		12.3398	2718.69		11.7335	4077.58		11.5317	3038.48		12.3672	4065.6		12.8057	3666		13.6678	4147.55		3.76023
	13.2205	4516.72		13.6625	4368.71		12.6122	4086.36		13.2984	3666		12.4491	4589.27		12.4212	3949.89		12.7312	3757		13.6235	4668.85		12.7484	3995		12.988	3779.77		12.3808	3946.89		11.7744	2998.42		11.5728	2688.19		12.4081	3820		12.8462	4794.86		13.7089	2911		3.76665
	13.2614	4425.42		13.7034	4725.21		12.6533	3169.69		13.3392	3858		12.4901	3645.97		12.4623	3019.87		12.7722	3621.42		13.6644	4053.67		12.7894	3200		13.0292	3895.88		12.4219	4340.89		11.8151	3830.06		11.6137	2646.93		12.449	3122.96		12.887	3383		13.7497	3694		3.77313
	13.3023	3859		13.7445	4102.25		12.6943	2942		13.38	3986		12.5312	2719.15		12.5032	2645		12.8131	3657.54		13.7055	3965.84		12.8304	2974.93		13.0705	3480.25		12.4631	4524		11.8562	2952.54		11.6547	2563.05		12.4899	2286		12.928	3984.84		13.7907	3167		3.77948
	13.3433	4252.84		13.7854	5020.15		12.7353	3740.24		13.421	4735.9		12.572	3970.85		12.5441	3836.9		12.8542	4045.23		13.7465	4105		12.8715	4128.98		13.1115	3982		12.5041	4305.21		11.8972	3941.11		11.6956	4201.03		12.5299	2710		12.9689	3836.92		13.8315	9818		3.78595
	13.3842	3599.76		13.8262	4220.25		12.7762	3202.91		13.462	4728.51		12.613	3808.3		12.585	4640.33		12.8953	5119.16		13.7876	4179		12.9126	4208.02		13.1527	4262.89		12.5452	3524.19		11.9382	6960.7		11.7366	4366.27		12.5696	3686		13.0099	3050.29		13.8717	61383		3.79238
	13.425	4527.23		13.8673	4339		12.8171	2866.94		13.5028	3706.56		12.654	3538.9		12.626	3302.73		12.9364	4405.06		13.8279	3248		12.9536	4643.29		13.1937	5170.93		12.5863	3971.4		11.9793	7558.79		11.7777	3165.99		12.61	2218		13.0508	5517.93		13.9122	73228.4		3.7988
	13.466	6744.33		13.908	3220.71		12.858	3923.12		13.5437	4700.2		12.6948	3849.93		12.6668	3532		12.9774	4117.17		13.8683	38129.8		12.9945	4851.67		13.2349	5542.54		12.6274	2715.61		12.0204	8430.78		11.8184	4098.74		12.6506	796		13.0916	5950.8		13.9527	36024.1		3.80522
	13.5068	8239.26		13.9491	5097.92		12.8991	3532.51		13.5847	4888.61		12.7359	4189.7		12.7078	2998.34		13.0186	3676.89		13.9088	64532.5		13.0355	4995.84		13.2761	4969		12.6684	3798.44		12.0616	5654.07		11.8594	3830.48		12.6906	3583		13.1326	4725.36		13.9934	29207		3.81173
	13.5477	8231.83		13.99	4656.92		12.9401	3522.51		13.6257	4405.22		12.777	4140		12.7487	4067.11		13.0595	4094.71		13.9492	25514.9		13.0765	3770.14		13.3172	5292		12.7096	3490.17		12.1028	4141		11.9006	3655.31		12.7304	2364		13.1737	5018.44		14.0342	30604.2		3.8522
	13.5884	10124.8		14.031	4514		12.9811	4093.46		13.6669	4606		12.8178	3896.78		12.7898	3751.14		13.1007	4899.74		13.9897	25857.1		13.1178	4496.96		13.358	5216.92		12.7507	2367		12.1436	3798.09		11.9415	4628.68		12.7703	3410		13.2145	1403		14.075	18829.1		3.89242
	13.6292	8495.21		14.072	4497.96		13.0221	4148.62		13.7079	4148.76		12.8585	3237.46		12.8306	4482.24		13.1419	4411.41		14.0305	30678		13.1588	4261.81		13.399	6057.13		12.7918	3767		12.1847	4697.29		11.9825	7959.79		12.81	2991.63		13.2547	2212		14.1159	11676.5		3.93278
	13.6701	6320.56		14.113	4093		13.0633	4143		13.749	5174.34		12.8995	3911.82		12.8716	3075.96		13.1828	5371.51		14.0713	20812		13.1998	4492.93		13.4401	7502		12.8331	3569		12.2258	2798		12.0236	7566		12.8506	4597.49		13.295	2371		14.157	6838		3.9392
	13.7111	3952.89		14.154	4708.16		13.1044	3671.16		13.79	4232.25		12.9404	4463.67		12.9126	3702.84		13.2239	3950		14.1124	9329.5		13.2408	4314		13.4812	7950		12.8742	3463.56		12.2668	3144.62		12.0646	5763.85		12.8915	3341.24		13.3355	894		14.1979	8207.65		3.9457
	13.752	5002.26		14.1951	8128.4		13.1455	4659.75		13.831	4171.07		12.9813	4102.92		12.9536	4266.59		13.2649	4550		14.1534	5528.01		13.282	4251.12		13.5222	8834.6		12.9154	3558.31		12.308	3494.19		12.1056	3461.46		12.9325	2855		13.3758	2296		14.2388	8228.47		3.95212
	13.7929	4895.91		14.2362	14988.9		13.1866	4150.79		13.8722	5364.94		13.0222	3715		12.9945	5046.51		13.3059	1612		14.1945	4957.55		13.323	5375.23		13.5633	10466.8		12.9565	2940.99		12.3492	3611		12.1467	4812.27		12.9734	3403.84		13.4162	2874		14.2798	11692.4		3.9586
	13.8338	4058.34		14.2773	16910.1		13.2276	4063.36		13.9132	4969.87		13.0631	4339.47		13.0356	4561.75		13.346	3695		14.2356	5444.22		13.3637	5780.39		13.6044	6249.06		12.9975	4084.87		12.3902	3730		12.1878	3630.77		13.0141	4059.69		13.4567	3424.98		14.3209	12493		3.96507
	13.8747	3746.2		14.3184	18353.2		13.2686	4923.78		13.9542	4899.61		13.1041	4179.8		13.0767	3872.08		13.3858	1566		14.2766	9719.58		13.4046	6109.41		13.6455	4355.15		13.0386	4322.34		12.4313	3823.24		12.2289	4319.66		13.0547	4189.05		13.4976	6612.17		14.3618	12102.6		3.97158
	13.9158	4349.14		14.3594	19212		13.3097	4149		13.9952	4682		13.1451	3042.94		13.1177	5082.46		13.4257	2498.88		14.3176	11077.6		13.4456	8582.45		13.6867	4615.19		13.0798	3675.15		12.4724	3974.76		12.2701	2522		13.0954	3991.45		13.5386	8402		14.4028	5941		3.978
	13.9566	4555.15		14.4004	13948		13.3508	3246		14.0363	5310.04		13.1859	3320.42		13.1587	4710.09		13.4659	3949.46		14.3585	12423		13.4866	7871.23		13.728	4424		13.1209	3539.8		12.5134	4624.93		12.3111	3543		13.1363	6157.21		13.5795	6556.84		14.4437	2068		3.98445
	13.9975	3706.17		14.4412	7719.88		13.3916	4001.68		14.0771	3887.61		13.2268	3302.97		13.1998	4930.59		13.5064	5210		14.3994	12193.3		13.5275	10465.3		13.7691	4642		13.162	5033.53		12.5545	3469		12.3521	3231.13		13.1772	7453.77		13.6203	4044		14.4842	796		3.99093
	14.0384	5273.7		14.4822	5403.62		13.4325	3865.6		14.1183	3951.86		13.2678	3696.24		13.2408	5110.37		13.5474	4953.2		14.4405	9587.64		13.5684	8099.7		13.8103	4290		13.2031	4390.07		12.5956	3259		12.3932	4558.27		13.2182	5273.23		13.6613	3389		14.5244	2985		4.03128
	14.0794	4414.38		14.5232	4432.57		13.4734	4828.48		14.1594	6419.21		13.3089	3749.26		13.2818	4594.71		13.5883	4794		14.4815	5156.34		13.6093	6987.23		13.8513	4687.75		13.2441	4558.34		12.6368	3506.95		12.4342	3474.65		13.2591	3976.38		13.7024	3717.58		14.5647	2956		4.03767
	14.1201	4858.98		14.5642	3979.34		13.5143	5367.72		14.2007	8367.1		13.3497	4949.79		13.3229	3784.87		13.6293	4736.74		14.5226	5035.82		13.6504	4765.54		13.8925	5092		13.2852	3402		12.6779	3073.72		12.4752	3896.79		13.2998	3739.33		13.7433	4176.55		14.605	3365		4.04413
	14.1611	4764.23		14.6053	3909		13.5553	5669.69		14.2419	12990.2		13.3907	5270.34		13.3638	3600		13.6699	5022.33		14.5638	4522.68		13.6916	4707.67		13.9336	3720		13.3262	3755		12.7189	3486		12.5162	3999.61		13.3406	3808		13.7843	2913		14.6455	6667.67		4.05057
	14.2022	5558.81		14.6463	4982.5		13.5962	4693.23		14.283	16698		13.4318	5632.74		13.4045	4890		13.7105	3927.69		14.6049	4940		13.7326	4323.57		13.9747	3754		13.367	4177.53		12.76	3895.25		12.5573	3980.01		13.3807	3922.77		13.8253	5911		14.6864	3952.66		4.05698
	14.2432	9284.6		14.6873	5603.99		13.6372	5061.67		14.3241	18281.3		13.4728	5011.46		13.4454	5021		13.7517	3894.5		14.646	4958.01		13.7737	5365.63		14.0158	4074.73		13.4081	7003.71		12.8011	3516.93		12.5983	3330.94		13.4209	3306		13.8661	25975.6		14.7272	3996		4.06333
	14.2843	13055.6		14.7283	5303.05		13.6781	4598.68		14.3651	20562.1		13.5136	4876.64		13.4864	6028.36		13.7926	4834.33		14.6869	6092.68		13.8148	4534.37		14.057	4352.1		13.4492	6051.98		12.8423	2860.02		12.6392	3246.34		13.4614	4269.65		13.9068	39415.1		14.7683	3573		4.06977
	14.3255	12786.3		14.7692	4789		13.7192	3957.23		14.4062	11564		13.5546	4498		13.5274	6608.4		13.8336	3855		14.7282	5272.38		13.8558	4996.15		14.098	5064.09		13.4902	9467.05		12.8835	4125.83		12.6803	4392		13.5021	5114.36		13.9475	21047		14.8092	4699.3		4.0762
	14.3666	18338.6		14.8104	4791.5		13.7603	4243.84		14.4471	6812.48		13.5954	5461.48		13.5682	6306.44		13.8738	12247		14.7693	4495		13.897	3770.5		14.1392	3860.3		13.5314	10432.8		12.9247	4500.9		12.7215	3551		13.543	4587.33		13.9885	15841.8		14.8502	4248		4.08257
	14.4076	16919.3		14.8513	3895		13.8013	4419.17		14.4881	6013		13.6364	4073.97		13.6092	5947.91		13.9143	15628		14.8103	4406.45		13.9377	4592		14.1805	6319.84		13.5725	7902.98		12.9657	3909.44		12.7624	3757.62		13.5838	3662.25		14.0292	27744.2		14.8911	3640		4.08898
	14.4485	14145.1		14.8923	5313.16		13.8423	3822.57		14.5292	4407.09		13.6771	4358.96		13.6501	4625.53		13.9548	7980		14.8514	3168		13.9788	3983.28		14.2215	8723.77		13.6135	6363.34		13.0068	3137		12.8035	3088.42		13.6248	4607.07		14.0702	19025.2		14.9321	4096.65		4.09537
	14.4893	7805.71		14.9333	4065.97		13.8832	4609.52		14.5703	4509.27		13.7181	5228		13.6911	4506.63		13.9953	7340.85		14.8925	6082.06		14.0199	5057.74		14.2627	12089.4		13.6548	4379		13.0479	4323.85		12.8446	3898.36		13.6658	5138.61		14.1111	10947.2		14.973	5330		4.10178
	14.5302	5355		14.9743	4382.14		13.9243	5295.13		14.6113	5450.61		13.7587	4440		13.7321	4279.32		14.0362	9870.18		14.9336	6474.28		14.061	3425.86		14.3039	14907.8		13.696	5218.98		13.0891	3538.77		12.8858	3468.45		13.7068	4661.09		14.1521	7448.18		15.014	12247		4.1083
	14.5712	5163.27		15.0154	3947.87		13.9653	5398.85		14.6524	4690.25		13.7996	5635.15		13.7733	4257.16		14.077	6882.65		14.9747	5436		14.1019	3947.63		14.3451	16773.2		13.7372	4355.32		13.1302	5180		12.9268	3496.17		13.7478	5031.57		14.1931	8086.39		15.055	18468		4.11472
	14.6121	5833.18		15.0565	4297.48		14.0064	3922.36		14.6933	4861.17		13.8407	6710.23		13.8143	4786.3		14.1181	5465.05		15.0157	5968.67		14.1429	4310.51		14.3862	12893		13.7784	5486.55		13.1714	4145.62		12.9677	4226.86		13.7889	4222		14.2342	6442.63		15.0961	10669		4.12125
	14.6532	5820.68		15.0974	4652.12		14.0472	4287.1		14.7343	5010.72		13.8816	6999.81		13.8553	4241		14.1592	4939.7		15.0568	14192.6		14.1839	4940.32		14.4273	9738		13.8196	3678		13.2125	3386		13.0089	3887.16		13.8299	4281.28		14.2752	11163.7		15.1371	6308		4.12763
	14.6942	5348		15.1386	4140.44		14.0881	4370.2		14.7755	3805.3		13.9225	9101.56		13.8963	5321.16		14.2003	5423.63		15.0978	11121		14.225	10842.2		14.4681	6525.57		13.8608	4113.46		13.2536	5209		13.0501	3878.09		13.8709	5992.82		14.3163	11459		15.1782	5491		4.13405
	14.7351	5956.09		15.1796	4604.54		14.1291	3933.42		14.8166	4308		13.9636	7170.37		13.9373	4073.57		14.2414	9078.34		15.139	7098.92		14.2663	13809.2		14.5094	3533.4		13.902	3692.83		13.2945	3305		13.0912	4938.19		13.9118	7221		14.3574	11717		15.2193	5242		4.14045
	14.7762	4453.28		15.2207	5034.21		14.1702	4824.19		14.8577	5289.18		14.0045	5073.8		13.9782	4807.58		14.2826	10660.7		15.1802	7361.69		14.3074	16382.4		14.5505	5142.51		13.9429	4689.69		13.3354	4031.35		13.1323	4050.6		13.9528	5720.41		14.3984	12804.7		15.2596	2852.54		4.14687
	14.8172	4287.11		15.2617	4899.79		14.2113	5510.73		14.8988	4560.24		14.0455	5733.41		14.019	4615.49		14.3236	12069.3		15.2213	7757.41		14.3485	18235.1		14.5916	3286		13.9841	3017.67		13.3762	2990.78		13.1732	4131.68		13.9937	5495.71		14.4394	2902		15.3	5930.81		4.15325
	14.8583	3993.65		15.3028	4511.52		14.2523	8903.03		14.9399	5420.87		14.0864	4401		14.06	5234.67		14.3648	12788.6		15.2625	7048		14.3895	17494.7		14.6326	3507.01		14.0253	3589.75		13.4172	4804.16		13.2143	4772.6		14.0346	7271.03		14.4803	2405		15.3407	4823.37		4.15967
	14.8994	4971.38		15.3437	5349.54		14.2936	12095.5		14.9808	3937		14.1273	4798.39		14.1008	4267.64		14.4056	12584		15.3035	5413.76		14.4305	10298.2		14.6736	4306.85		14.0665	3376.21		13.4582	5875.31		13.2555	4597.87		14.0757	4841.72		14.5205	1319		15.3814	5370		4.16612
	14.9404	3978.36		15.3848	4751.72		14.3348	20025.3		15.0217	5949.86		14.1683	4314.39		14.142	3515.05		14.4466	6787.83		15.3444	3465		14.4714	6955.72		14.7145	4155		14.1076	4812.81		13.4995	4673.46		13.2965	4806.69		14.1167	4294.24		14.5607	1222		15.4225	4527		4.17258
	14.9814	5161		15.4258	4141.96		14.3761	19388.1		15.0628	5135.36		14.2092	4935.26		14.1831	3817.01		14.4877	6131.44		15.3855	5044.34		14.5125	4109		14.7555	4448.83		14.1489	4788.47		13.5405	5776.59		13.3374	3654		14.1578	3803.81		14.601	3537		15.4635	4215.87		4.17903
	15.0223	4471		15.4667	3933.04		14.4171	20029.5		15.1038	3997.44		14.2501	3862.12		14.224	6873.14		14.5288	4440.33		15.4265	7038		14.5536	4920.09		14.7966	4064.63		14.19	5819.8		13.5817	4564.47		13.3781	6020.84		14.1989	6307.16		14.6416	4401.71		15.5045	4447.82		4.1855
	15.0634	4370.76		15.5075	6295.84		14.4582	12289.2		15.1449	4272.91		14.2909	4693.72		14.2651	11715.7		14.57	4950		15.4676	3887		14.5947	4347.7		14.8379	3884		14.2311	8764.53		13.6228	4925		13.4193	8216.8		14.2401	10797.4		14.6824	5313.36		15.5455	5131.14		4.19193
	15.1045	4652.03		15.5485	5238.4		14.4989	7866.52		15.1861	4931.77		14.3319	4688.73		14.3063	15923.2		14.611	4123		15.5086	4416		14.6358	4711		14.8791	4101		14.2723	12055.7		13.664	3873.95		13.4602	6972.34		14.2813	8717.4		14.7233	4740.03		15.5864	4157.82		4.19835
	15.1456	5002.57		15.5896	4553.73		14.54	5098		15.2272	4312		14.3731	4753.87		14.3476	16252.1		14.652	4710.6		15.5495	4270		14.6768	4459.25		14.9202	5251.71		14.3135	14232.3		13.7052	5067.31		13.5011	8918.15		14.3224	10109.5		14.7644	3829.52		15.6277	5470		4.20473
	15.1867	5694.97		15.6305	4461		14.5812	5263.38		15.2675	4349		14.4141	4167		14.3886	12055.5		14.6931	4933		15.5903	3792.37		14.7178	5570.78		14.9613	5925		14.3547	14574.4		13.7465	5220.08		13.542	11026		14.3635	11563.9		14.8054	3187.64		15.6688	4821		4.21118
	15.2277	5890.34		15.6715	4326.29		14.6222	4306.6		15.3079	3783		14.455	4901.7		14.4296	6672		14.734	4688.97		15.6311	3572		14.7588	5153.05		15.0024	4796.99		14.3959	8610.46		13.7876	4431.33		13.5832	6895.83		14.4044	7522		14.8463	4612.25		15.7098	2812		4.21765
	15.2688	6337.21		15.7125	4239.77		14.6633	4381.97		15.3483	4880.1		14.496	5769.72		14.4703	6248.75		14.7752	4272.2		15.6724	5874.97		14.7998	5580.33		15.0435	3871		14.4366	6739.33		13.8285	3879.26		13.6243	4405.17		14.4453	6199.16		14.8873	4716		15.7509	4517.61		4.22412
	15.3099	4976.08		15.7536	6256.01		14.7043	5288.14		15.3893	5007		14.5369	11181		14.5114	6226.12		14.8165	4327.8		15.7137	4408		14.8411	5373		15.0845	4080.16		14.4779	5188.91		13.8697	5434.07		13.6654	3730.36		14.4865	3878		14.9284	4887		15.792	6958.27		4.23048
	15.3508	4219		15.7948	6790.22		14.7452	4124.03		15.4303	5898.64		14.5779	14362.1		14.5525	4879.5		14.8575	5820		15.7547	4241.92		14.8823	5740.04		15.1256	4960.97		14.519	5013.02		13.9109	4063.76		13.7065	4490.73		14.5275	5893.83		14.9693	5306		15.8331	7919.76		4.23685
	15.3917	3843.34		15.8358	7432.09		14.7864	5759.85		15.4712	7174.16		14.6189	16574.8		14.5937	4638.83		14.8986	5307.03		15.7957	5292		14.9233	4791.41		15.1669	4771.1		14.56	4284.8		13.9519	3531.11		13.7476	4801.43		14.5686	3700		15.0102	6668		15.8742	6141.6		4.24332
	15.4328	4348		15.877	5260.64		14.8275	4211.1		15.5122	5037.36		14.66	16935		14.6348	4640.37		14.9397	4567.68		15.8366	5800		14.9643	4690		15.2081	5550.53		14.6012	3927.2		13.993	4999.41		13.7888	4180		14.6096	3605		15.0514	9537.84		15.9151	4446.83		4.24973
	15.4737	4226.29		15.9177	4644		14.8686	4106.29		15.5532	4529.92		14.701	16686.2		14.6757	5387.1		14.9808	5611.69		15.8776	4361		15.0053	4101.98		15.2493	4757.05		14.6421	4878.98		14.0343	3600.59		13.8297	3620		14.6506	5702.1		15.0923	8362		15.956	3934.01		4.25615
	15.5147	5799.96		15.9586	3871.83		14.9096	5569.29		15.5944	4355.78		14.7418	15229.1		14.7166	5155		15.0218	6081.95		15.9186	4299		15.0464	4518		15.2904	5271.19		14.683	3976.53		14.0753	4281.37		13.8706	4250.2		14.6916	3943.33		15.1335	5731.48		15.9971	5796		4.26258
	15.5555	5092.54		15.9997	5750.32		14.9508	4625.59		15.6355	5292.82		14.7827	6910.04		14.7578	5077.8		15.0629	8912.52		15.9594	5768		15.0874	4100		15.3313	4226		14.7241	4612.13		14.1165	3818		13.9116	4553.03		14.7325	3770		15.1746	7595.63		16.0381	6376		4.26903
	15.5966	5252.43		16.0406	5177.11		14.9919	3798		15.6767	3630		14.8237	5876.07		14.799	4743.72		15.1041	6686.22		16.0006	5734.5		15.1284	4987.97		15.3723	3583.4		14.7653	3953.43		14.1577	4203.02		13.9527	3800		14.7736	4751.69		15.2157	6261		16.0792	4804.71		4.27542
	15.6376	3307.28		16.0814	4192.99		15.0329	5599.39		15.7175	5185.88		14.8646	6442.86		14.84	5827.99		15.1452	5595.67		16.0417	4886.79		15.1695	5275.24		15.4133	3347		14.8066	4432.58		14.1989	6813		13.9936	4820.35		14.8149	5172		15.2568	6685.72		16.1203	5223.11		4.28188
	15.6785	3762.44		16.1225	7102.46		15.0739	6169		15.7585	5903.01		14.9057	5202.43		14.881	4769.78		15.1864	6364.68		16.0829	4721.37		15.2105	5533.57		15.4545	4566.41		14.8478	4113.47		14.24	10375.3		14.0347	4153.04		14.8559	4599.27		15.2978	5152.13		16.1614	5709.46		4.28832
	15.7195	3105.83		16.1636	4740.58		15.1151	5541.67		15.7995	6906		14.9465	5505.93		14.9222	4663.92		15.2276	6785.37		16.1241	5081		15.2516	5415.34		15.4956	5640		14.8888	4461.3		14.2812	12172		14.0755	4805.86		14.897	4404.27		15.3387	3292.97		16.2025	5391.73		4.29477
	15.7604	6148		16.2047	4431.03		15.1561	5600.81		15.8407	6179.36		14.9877	4140.61		14.9633	5883.88		15.2689	7638.83		16.1653	4307.55		15.2926	4654.87		15.5367	5813.83		14.9298	5334.86		14.3223	13817		14.1166	5127.91		14.9379	5404.04		15.3797	5113.73		16.2437	5560		4.30118
	15.8015	6089.2		16.2458	5350.43		15.1972	4888.67		15.8818	4627		15.0287	5939.92		15.0045	2991.32		15.3098	7135.13		16.2065	4644		15.3338	4012.25		15.5779	5596.82		14.9708	4174		14.3635	10939.6		14.1577	6088.97		14.979	5765.48		15.4207	3372.41		16.2848	5192.64		4.3076
	15.8425	6793.5		16.2868	6126.37		15.2385	6296.29		15.9228	5995.26		15.0698	4249.01		15.0455	4856.88		15.3509	6503.83		16.2478	4569.21		15.3746	4886.72		15.6191	3606		15.0119	5072.29		14.4046	6907		14.1988	7222.73		15.02	5161.91		15.4618	4732		16.3259	5186		4.31402
	15.8834	6363.08		16.3279	5669.82		15.2796	4526.7		15.9638	4174.29		15.1109	4576		15.0867	4602.33		15.3919	4702.16		16.2888	5077		15.4157	5739		15.6601	4198		15.053	4117.06		14.4457	3661		14.24	13083		15.0611	6060.93		15.5028	4707.24		16.367	5665		4.32048
	15.9244	5227.65		16.3689	6100.56		15.3207	5568.83		16.0049	5623.05		15.152	4351.43		15.1277	5094.96		15.4329	4121		16.33	5750.02		15.4568	4940.91		15.7012	4362.7		15.0942	4173.26		14.4869	5256.92		14.2812	14360.7		15.1021	5778.8		15.5438	4414		16.4083	6910		4.32687
	15.9652	5344.2		16.41	4787.59		15.3616	5359.18		16.0458	6052		15.193	5101.96		15.1689	4474.87		15.4741	4667.39		16.3711	6653.27		15.4977	6934.58		15.7422	3701.75		15.1354	4750.22		14.5279	3750		14.3224	15820.8		15.1431	5497.15		15.5849	5016		16.4494	5142.42		4.33338
	16.0062	4672		16.4513	4444.13		15.4025	4016		16.0866	6428.66		15.234	5613.4		15.2099	5111.74		15.515	4675.82		16.4123	4804.5		15.5388	5679		15.7834	5040.43		15.1767	4819		14.569	3025		14.3634	16800.4		15.1843	7459.66		15.626	4332.95		16.4906	3878		4.3398
	16.047	3811.51		16.4923	4577.25		15.4436	4860		16.1279	4347		15.2751	5073.3		15.2511	5917.75		15.5559	5576.88		16.4534	4372		15.5799	4694		15.8244	7485		15.2178	5079.09		14.61	2822		14.4044	15498.3		15.2255	5219.79		15.6672	4731		16.5316	6043.79		4.34625
	16.0877	4187		16.5334	4484.29		15.4848	5224.72		16.1689	4715		15.316	4783.07		15.2921	5525.11		15.5969	5247.54		16.4947	4950		15.621	4437		15.8655	4440.71		15.2588	4995.22		14.6509	5348.18		14.4453	8104.23		15.2666	5256.47		15.7083	4108		16.5728	6562		4.35265
	16.1285	4803.64		16.5743	6113		15.5257	4638.14		16.2099	6479.83		15.3572	5237.55		15.3329	5610.25		15.638	5298.74		16.5359	5900		15.662	5337.02		15.9066	4301		15.2995	3605.73		14.692	4327		14.4863	6099.68		15.3077	5022.19		15.7493	4192.21		16.6139	6155		4.3591
	16.1696	4873.71		16.6153	5485.8		15.5667	4972.22		16.251	4745.73		15.3983	5050.36		15.374	5191.26		15.6793	5442.23		16.5769	5800.37		15.703	3881.45		15.9476	5207.69		15.3405	4843.08		14.7332	4044.24		14.5274	4389.5		15.3486	5194.54		15.7905	5616.37		16.655	4032.67		4.36555
	16.2107	4002.99		16.6563	5649.85		15.6078	5450.44		16.2918	5192.56		15.4393	3928		15.4148	5120.03		15.7205	5661.17		16.618	6851.81		15.744	4534.95		15.9887	4849.91		15.3815	5595.54		14.7743	3734		14.5685	5285.82		15.3894	5737.66		15.8315	5272.13		16.6961	4632.98		4.372
	16.2516	4743.75		16.6974	6406.16		15.6489	4203		16.3328	5140.3		15.4804	5380.81		15.4559	5996.45		15.7616	5426.34		16.659	4488.97		15.7851	7016.89		16.0296	4723		15.4226	5459		14.8156	4403.15		14.6096	4211		15.4305	4160.33		15.8726	4569		16.737	5101.49		4.37835
	16.2925	5145.29		16.7388	5455.68		15.69	4384		16.3738	5413.14		15.5213	6284.71		15.4969	6149.62		15.8027	5979.5		16.7	4402		15.8262	9371.11		16.0706	3532		15.4636	5704.87		14.8567	5259		14.6506	4223.01		15.4716	5512.13		15.9136	5422.1		16.7779	4032		4.38473
	16.3335	5231.46		16.7798	6080		15.731	4284.17		16.415	5889.32		15.5622	8174.46		15.5376	5577.42		15.8437	7170		16.741	4282		15.8673	6373.31		16.1117	4606.97		15.5046	6189.2		14.8978	4776		14.6915	4165.8		15.5127	5226.26		15.9545	5637.26		16.8183	5864.3		4.39117
	16.3744	5096.86		16.8208	4484.19		15.7721	3143.87		16.456	4612.04		15.6033	5918.63		15.5787	4205.04		15.8847	6353		16.7821	5910		15.9083	5214.64		16.1529	4699		15.5458	5300.61		14.9388	4431.28		14.7326	3999.46		15.5537	4940.28		15.9954	4780.8		16.8588	4906.41		4.39763
	16.4153	4312.02		16.8617	5606.98		15.8132	5128.68		16.4972	4407.38		15.6443	6188.34		15.6198	4645.11		15.9258	5319.16		16.8232	7103		15.9492	4173.94		16.1941	5298		15.5869	5257.49		14.9799	3868.04		14.7736	4553.34		15.5949	5922.23		16.0365	4242		16.8995	6006		4.404
	16.4565	4795		16.9029	5358.63		15.8542	7914.22		16.5383	6099.36		15.6854	6161.74		15.6608	5345		15.9665	4542.89		16.8639	9961		15.9902	5871.91		16.2351	3914.35		15.628	4643		15.0208	4536		14.8149	4615		15.6361	5225.57		16.0775	3371		16.9405	3882		4.4104
	16.4975	4180.32		16.9439	4248.95		15.8954	6274.26		16.5794	6621		15.7264	5097.23		15.7019	4101		16.0076	4949.9		16.9047	9414		16.0311	5417		16.2762	4491.58		15.6692	3690.75		15.0619	4920.74		14.8559	3714		15.6773	6858.56		16.1183	4025		16.9815	5055.26		4.41685
	16.5386	5994.6		16.9849	4723.68		15.9365	4475.72		16.6207	7522.27		15.7675	7317.17		15.7429	2815		16.0484	5282.99		16.9458	6630		16.0718	4788		16.3173	5531.35		15.7103	4502		15.103	4572		14.897	4929.47		15.7183	6076		16.1595	4634.23		17.0226	5966		4.42335
	16.5796	5490.23		17.0259	5400.16		15.9774	4253.17		16.6616	5666.75		15.8087	6268.21		15.7837	5477.58		16.0894	5409.72		16.9869	4975		16.1129	5188.89		16.3584	4537		15.7511	5653.96		15.1442	5953		14.938	4743.94		15.7593	5377.61		16.2007	3456		17.0639	4065		4.42978
	16.6206	4022.31		17.067	4822.28		16.0183	4748.53		16.7027	6177.67		15.8496	5441		15.8247	7719.24		16.1303	5350.87		17.0279	5813		16.1541	5317		16.3995	6083		15.7922	6345		15.1854	3396.62		14.9789	4877.53		15.8003	6846.3		16.2417	3625.4		17.1049	5721.68		4.43622
	16.6614	5465		17.1082	4972		16.0594	4075.28		16.7438	5872.97		15.8904	4670.16		15.8659	6675.73		16.1715	5699		17.0688	5010		16.1953	4986		16.4408	6225		15.8334	6885		15.2264	4717.46		15.0199	3951.01		15.8415	6576		16.2829	4553.56		17.1461	3977.59		4.44267
	16.7025	4488.28		17.1493	4556.48		16.1003	4517.26		16.7849	5624		15.9315	5785.78		15.9067	4741.66		16.2126	4160.96		17.1099	6187		16.2362	5562		16.482	3867		15.8746	4622.14		15.2673	5836.88		15.0609	3550.08		15.8824	6635.24		16.324	4697		17.1871	4296.63		4.4491
	16.7437	4711.09		17.1904	6188.31		16.1413	4914.59		16.826	4595.03		15.9725	4362.84		15.9475	4739		16.2537	3644		17.1511	6073		16.2773	4368		16.5231	4513		15.9154	3583		15.3085	3797.57		15.1019	4725.67		15.9236	4726.18		16.3651	4655.27		17.2282	6919		4.45553
	16.7847	6501.37		17.2314	5682.82		16.1825	5559.06		16.8671	4876.21		16.0135	5897.8		15.9885	4797.07		16.2948	4305.02		17.1923	5295		16.3183	5613.15		16.5642	5129.08		15.9565	4766.18		15.3494	4352		15.1432	5309.97		15.9645	4212		16.4062	5250.42		17.2692	3878		4.46197
	16.8258	5952.8		17.2727	6648.87		16.2237	3821.91		16.9083	6013		16.0545	3599.53		16.0295	4474		16.3357	3960		17.2334	3569.49		16.3594	5407.09		16.6052	6418.36		15.9976	4271.95		15.3906	4647.87		15.1842	6268.88		16.0055	5364.83		16.4474	5270.83		17.3104	4812.09		4.46843
	16.8668	6098.68		17.3139	4303.29		16.2647	4524.96		16.9495	6252.98		16.0955	6617.63		16.0704	4967.1		16.3768	7258.09		17.2745	4631.96		16.4005	4769.34		16.6464	6687.39		16.0386	5308		15.4316	5735.6		15.2254	7497.18		16.0465	5262.03		16.4886	5015		17.3516	5354.73		4.4748
	16.9076	5384.09		17.3549	4534.12		16.3057	4525.2		16.9905	5060.03		16.1366	9202		16.1112	5386		16.4179	5223.48		17.3154	6065.5		16.4418	4638.26		16.6875	5276		16.0795	5762.21		15.4726	5466.82		15.2665	6092.46		16.0873	5718.72		16.5297	3715.62		17.3928	6340.45		4.48125
	16.9489	4341.29		17.3961	5092.92		16.3469	4824.8		17.0313	5660.72		16.1778	8728		16.1523	7071.89		16.459	6061.32		17.3566	4777.02		16.4829	3634		16.7286	5177		16.1206	4789.87		15.5138	4141.75		15.3076	6729.08		16.1285	4485.31		16.571	4499.11		17.4339	4708.89		4.48768
	16.9901	4864		17.4374	4698		16.3879	4491.12		17.0725	5872.14		16.2187	6595.52		16.1934	3465.27		16.5001	6198.95		17.398	5512		16.524	3579		16.7699	5040.17		16.1618	4644		15.555	4364.95		15.3486	6007.62		16.1694	5135.05		16.612	7009		17.4749	3710		4.49417
	17.0309	4776.93		17.4785	5153.8		16.4289	6262.31		17.1136	5804.53		16.2593	5405.63		16.2344	5940.7		16.5414	5341		17.4392	4384		16.5651	5301.72		16.8108	6224		16.2029	4863		15.5963	3700		15.3895	3991		16.2107	5910		16.6531	6025		17.5159	5124.02		4.50067
	17.0721	5431.6		17.5195	5434.95		16.4699	5158.7		17.1546	5428.42		16.3002	4265.25		16.2756	3707.86		16.5826	5257.38		17.4803	4501		16.606	5557.43		16.8516	5608		16.2441	5106.99		15.6374	4345		15.4306	5624.65		16.2516	4056.71		16.6942	4610.56		17.5571	5939.07		4.50718
	17.1133	6720.81		17.5605	6417.74		16.511	4472.35		17.1957	4840		16.3411	4914		16.3168	6047.89		16.6237	4876		17.5214	5871		16.6472	6206		16.8928	3846.84		16.2852	5022.72		15.6784	5230		15.4716	5790.32		16.2928	7029.2		16.7353	5313		17.5983	5383.25		4.51362
	17.1545	6496.55		17.6017	6502.93		16.5522	4687		17.2369	5595.87		16.3822	5623.8		16.3579	4960.32		16.6647	5982.53		17.5626	7012		16.6883	5586.73		16.9339	4732.71		16.3262	5159.73		15.7192	4485.32		15.5126	7598.28		16.3338	3788		16.7764	7117.93		17.6395	3685.77		4.52008
	17.1956	6263.63		17.6428	5892.78		16.5933	5927.01		17.2779	4938.37		16.423	5630.73		16.3991	4503.48		16.7059	6981.79		17.6036	8026		16.7296	5295.83		16.9749	7837.3		16.3671	5082.15		15.7602	4893		15.5539	4977.42		16.3748	5981.82		16.8174	5616		17.6805	6817.79		4.5265
	17.2366	6083.44		17.6838	6426.76		16.6344	5000.16		17.3188	5801.43		16.4641	4771.98		16.4403	5791.54		16.7472	5735		17.6448	8264.26		16.7707	5798.93		17.0159	5124.72		16.4083	6027		15.8013	8093.86		15.595	4222.83		16.416	4816.86		16.8583	5045.73		17.7215	7639.49		4.533
	17.2778	5131.66		17.725	6087.65		16.6754	6219.28		17.3597	5499.59		16.505	4862.16		16.4813	6730.08		16.7882	5781.92		17.6861	5863		16.8116	6286.58		17.057	6431.46		16.4495	4865		15.8424	5641		15.6362	3338.69		16.4571	5629.05		16.8993	5716		17.7626	6759.13		4.5394
	17.3188	5056.3		17.7661	6840.98		16.7165	6336.13		17.401	6818.8		16.546	5955.83		16.5224	5203.48		16.8293	8918.32		17.7271	6411		16.8528	5737.78		17.0984	5237.15		16.4906	5716.53		15.8834	3888		15.6773	4533.3		16.4983	4863		16.9403	5003.44		17.8037	5317.7		4.54585
	17.3597	5420.03		17.8069	4872.2		16.7574	5237.24		17.4422	6439.09		16.587	5576.98		16.5636	5422.46		16.87	6195.72		17.7681	5212.56		16.8939	5013.28		17.1397	6825.65		16.5318	5005.9		15.9243	5382		15.7182	4600.6		16.5394	5715.54		16.9814	4760.11		17.8448	5606.48		4.55223
	17.4008	5941.31		17.848	5383.66		16.7987	5224.88		17.4833	6354		16.6282	4912.92		16.6047	5802.19		16.9112	6012.35		17.8091	4972		16.9351	3837		17.1809	4301		16.5728	5091		15.9655	4305.61		15.7591	4472.33		16.5805	4489.46		17.0226	5559.45		17.8861	7012.79		4.55873
	17.4419	5649.77		17.8893	6505.54		16.8398	5307		17.5246	5703		16.6692	5574.96		16.6459	6392.97		16.9524	6746.59		17.8502	5979.35		16.9762	4983.74		17.222	6202.47		16.6137	6156.04		16.0065	5218.95		15.8001	8856.21		16.6213	5414		17.0636	4891		17.9272	6155.07		4.56517
	17.4832	6615.04		17.9304	5322.82		16.8809	6675.36		17.5656	5926.39		16.7103	3395		16.687	6286.92		16.9934	6516.61		17.8911	5722		17.0171	4632.68		17.2631	4777		16.6549	4227		16.0473	3440		15.8413	7909.35		16.6626	5059.47		17.1048	4621		17.9685	7372.82		4.57155
	17.5242	6747.94		17.9712	5888.68		16.9218	5528.98		17.6066	4397.15		16.7515	5184		16.7282	5556		17.0344	6093.55		17.9322	5800.13		17.0584	4095.08		17.3041	5467.21		16.696	5315.3		16.0884	4591		15.8826	6313.81		16.7038	3515.52		17.146	4717		18.0097	7732.79		4.57795
	17.565	5226.29		18.012	5286.95		16.9631	4300.98		17.6477	6356.2		16.7924	5655.97		16.7694	7608.86		17.0756	7165.65		17.9734	6939		17.0995	5985.63		17.3453	5949.95		16.7372	5259.96		16.1294	3554.57		15.9234	4998.25		16.7451	7230.89		17.187	5432.28		18.0509	5642		4.5844
	17.606	6392.42		18.053	6742.41		17.0043	4858		17.6889	5627.44		16.8335	5132.43		16.8106	5688		17.1167	6344		18.0145	2462.86		17.1407	5497		17.3866	4508		16.7784	6811.27		16.1706	4724.04		15.9644	4050		16.7861	5644		17.2281	5600		18.0921	5102		4.59078
	17.647	5334.37		18.094	6328.74		17.0452	5449.34		17.7299	6210.73		16.8744	4191.1		16.8514	6143		17.1579	5990.93		18.0557	6922		17.1818	5854.7		17.4278	4398.7		16.8194	5780.56		16.2117	4935		16.0055	4845.93		16.8265	4083		17.2691	5136.52		18.1331	5512.99		4.59725
	17.6879	6528.62		18.135	7687.61		17.0861	5578.46		17.7709	7323.79		16.9155	5083		16.8925	4122.47		17.1991	6287.44		18.0967	5597		17.223	6039		17.4691	4924		16.8605	6001.8		16.2528	5104		16.0463	4473.28		16.867	4649		17.3103	6341.33		18.1743	6130		4.6037
	17.729	5901.9		18.1759	7318.13		17.1271	5041.97		17.8119	6666.86		16.9566	5125.74		16.9337	5148.72		17.2402	5223.44		18.138	6570		17.2642	5453.38		17.5102	5103		16.9017	4603.94		16.2939	5056		16.0872	5302.95		16.9078	4975.03		17.3514	5046.78		18.2153	6988.62		4.61012
	17.77	5828.83		18.2169	7196.21		17.1683	5248.47		17.8529	5679.89		16.9978	5394		16.9749	5223.21		17.2814	5453		18.1791	6309		17.3053	3327.75		17.5514	4698.32		16.9427	6820.41		16.3348	4310.02		16.1284	4874.51		16.9486	5265.57		17.3927	4990.86		18.2564	6846.92		4.61653
	17.8109	4884.44		18.2578	7960.21		17.2093	6206.01		17.8942	7125.22		17.0387	4540		17.0157	3888		17.3224	5270.81		18.2201	7644.22		17.3465	6377		17.5926	4605		16.9838	4977		16.376	4788		16.1696	7007.58		16.9897	6007		17.4339	4806.71		18.2975	4303		4.62302
	17.8518	4596		18.299	5710.16		17.2507	5656.2		17.935	8634.03		17.0797	5260.5		17.0567	5429.24		17.3637	4595.9		18.261	7452.79		17.3876	5454.27		17.6338	4113		17.0247	4838		16.4172	5112.14		16.2106	4810.37		17.0309	5979.96		17.4749	3427.66		18.3388	7106		4.6294
	17.8929	5042.07		18.34	5462.63		17.2918	6518.38		17.9757	6791.17		17.1207	6107.2		17.098	6456.84		17.4049	5540.33		18.3018	5446.61		17.4287	4546.37		17.675	6280.06		17.0659	5202.92		16.4583	5399.75		16.2516	5799.49		17.0721	6190		17.5161	5594		18.3797	7844.79		4.63592
	17.934	5651.45		18.3812	7519.17		17.3331	3787.11		18.0169	7561.72		17.1618	6199.02		17.1392	6847.55		17.4461	5054.58		18.3429	4068		17.47	5037.95		17.7162	6295.29		17.1071	5600.96		16.4995	3251.47		16.2927	5401.93		17.1133	6210.73		17.5573	6036		18.4207	6763		4.64232
	17.9747	7627.7		18.422	6859		17.374	5904.7		18.0582	5652.33		17.2029	5685		17.1804	4741.84		17.4872	5497.06		18.3841	4879		17.5111	5243.21		17.7574	5982.19		17.1483	4612		16.5406	5548.3		16.3337	5022.03		17.1544	3978.58		17.5985	5491		18.4613	6557		4.64885
	18.0158	5476		18.4631	7412.57		17.4151	5941.9		18.0988	5912.78		17.244	5368.31		17.2216	5261		17.5284	5755.02		18.425	5308.54		17.5521	5300.06		17.7985	5506.31		17.1895	3797.89		16.5815	6002.34		16.3748	6776		17.1954	5897.47		17.6396	4940.14		18.5023	8034.69		4.65525
	18.0569	5638.24		18.5041	5463.89		17.4563	5709.39		18.1399	6846.77		17.285	6281.15		17.2628	5548.07		17.5696	5685.4		18.4661	8050.64		17.5933	4384.55		17.8396	6474.56		17.2306	4487.8		16.6228	4652.69		16.4159	5156.25		17.2367	4741.55		17.6807	6606.96		18.5433	7129.69		4.66165
	18.0977	6184.06		18.5449	7223.66		17.4975	5808		18.1806	8305.69		17.3261	5964.8		17.3039	5020.62		17.6108	6966.82		18.5074	6340.51		17.6345	5331		17.8808	4906.5		17.2716	7027.89		16.6639	4977		16.457	6114.4		17.2778	6443.02		17.7218	6412.5		18.5845	6823		4.66812
	18.1387	6794.2		18.586	5849.79		17.5387	5300.91		18.2215	6442		17.367	6001.85		17.3449	5892.26		17.652	7026		18.5483	7153.12		17.6756	5852		17.9219	6497.16		17.3128	4442.39		16.7051	5505.76		16.4981	4694		17.3192	5820.89		17.763	4706.28		18.6253	7225.02		4.67457
	18.1798	7441.22		18.6269	8651.44		17.5798	7433.14		18.2623	7898.86		17.4079	5350.4		17.386	5583		17.6931	5903.12		18.5896	7449.69		17.7169	6303		17.963	5151.54		17.3539	5360.43		16.7462	5473		16.5391	6290.72		17.3605	5556.45		17.8042	6434.37		18.6664	7261.14		4.681
	18.2207	7556.54		18.6677	7895.25		17.6209	6075.83		18.3033	7229.07		17.4493	4451.72		17.4272	5450.65		17.7342	5515.71		18.6306	6352		17.758	5107.62		18.0041	5877.14		17.3952	5232.82		16.7872	3963.33		16.5802	4873.89		17.4017	5699		17.8455	3920.06		18.7076	8364.39		4.68747
	18.2616	7307.97		18.7085	8069.96		17.662	5545.11		18.3445	7109.66		17.4904	4651.58		17.4685	6162.26		17.7753	6949.21		18.6714	6295		17.7992	5608.3		18.0451	5553		17.4363	5730.11		16.8283	5098		16.6213	4834.86		17.4429	4492		17.8865	6741.12		18.7486	9050		4.69387
	18.3027	5259.29		18.7496	7694.52		17.7029	4915.17		18.3853	7563.34		17.5313	6621.1		17.5096	6660		17.8163	5789.23		18.7125	9810		17.8404	5485		18.0865	8267.38		17.4775	5050.6		16.8694	3677		16.6625	4940.12		17.484	5594.15		17.9278	5469.07		18.7899	7852.5		4.70037
	18.3436	7422.93		18.7904	5648		17.744	7073.16		18.4263	6251.6		17.5722	4603		17.5507	5679.09		17.8575	5991.1		18.7535	7972		17.8817	4496.14		18.1278	7161.96		17.5186	5720		16.9104	4319.87		16.7037	4825.41		17.5252	6196.95		17.9689	5401.82		18.831	12432.1		4.70675
	18.3849	6574.59		18.8315	7498		17.7853	5675.4		18.4672	7669.43		17.6133	5111.98		17.5915	5943.36		17.8986	6376.17		18.7946	8543		17.9227	6492.35		18.1689	9085.89		17.5599	5363.79		16.9516	3414		16.7447	5738.53		17.5665	5705.48		18.0101	5475.47		18.8721	4264		4.7132
	18.4255	8535.08		18.8722	6247.63		17.8264	7396.06		18.5081	6115		17.6544	7114		17.6325	5828.71		17.9397	6576.78		18.8356	8142.25		17.9633	6597.17		18.2101	8186.58		17.601	4962.21		16.9925	4486.53		16.7861	5924.82		17.6076	4821		18.0514	7586.24		18.9132	5406.06		4.71965
	18.4664	7853.91		18.9133	4569		17.8675	6013.87		18.5487	7023.51		17.6955	6724.44		17.6738	5265.12		17.9808	6007.31		18.8764	8469.26		18.0045	7080.22		18.2512	7920		17.6423	6573.5		17.0336	5318		16.8271	5214.6		17.6489	6023.93		18.0926	4957.45		18.9542	5677		4.72608
	18.5075	7776.85		18.9544	5063.69		17.9086	5857		18.5895	7599.09		17.7367	6071.89		17.715	6156		18.0218	6517.78		18.9176	3919		18.0456	5138.66		18.2923	6835		17.6835	6033		17.0748	6037.46		16.8681	4967		17.6899	6480.48		18.1336	6272		18.995	5994.31		4.73255
	18.5483	7156.71		18.9951	4559		17.9495	6047.96		18.6305	7191.89		17.7778	5039.07		17.7562	5470.35		18.0629	5410.98		18.9586	2405		18.0868	6108.39		18.3334	5643.96		17.7246	3824.01		17.1159	4095		16.9094	6963.1		17.7309	6126.67		18.1747	6435		19.0359	7762		4.73898
	18.5892	6821.92		19.0356	6182.44		17.9906	5196.36		18.6714	8910.6		17.8188	5166.44		17.7972	6372.17		18.1039	6786.62		18.9993	4410		18.128	6108		18.3745	7092.1		17.7657	5302.6		17.1572	5668.84		16.9504	5020		17.7719	6589.05		18.2157	8131.35		19.077	5867.46		4.74543
	18.6303	7179.1		19.0763	7949.75		18.0319	6492.58		18.7122	9530.45		17.8595	5438.76		17.8381	4968.83		18.1452	5640.78		19.0399	4802		18.1688	6655.64		18.4154	7336		17.807	5767.36		17.1983	6682.82		16.9913	4730.89		17.8128	6634		18.2568	6341.92		19.1179	8781.27		4.75185
	18.6708	6549		19.1173	6734.94		18.0729	6045.74		18.7533	7596.37		17.9004	5625.18		17.8795	5029.73		18.1863	6912.71		19.0807	6512.14		18.21	6442.23		18.4566	6350.33		17.8483	6566.17		17.2394	4659.05		17.0324	4655.6		17.8541	5689.14		18.2982	4846		19.1586	7790.42		4.75828
	18.7114	7104		19.1583	5525.65		18.1138	6225.43		18.7944	7088.18		17.9416	5957.58		17.9207	6375.71		18.2272	7480.74		19.1215	5603		18.251	6683.92		18.4977	6510		17.8894	4345.92		17.2805	4951.46		17.0735	5343.86		17.8952	6969.7		18.3394	5972.22		19.1994	8204.13		4.76478
	18.7523	9413.35		19.1988	5216.02		18.1549	5981.44		18.8354	6522		17.9828	4087.98		17.9616	6110.01		18.2682	6848.32		19.1623	3086		18.2921	8290		18.5386	7214.09		17.9305	5101.62		17.3216	5026.95		17.1147	6120.35		17.9364	4710.49		18.3801	6561.68		19.2407	5985.39		4.7712
	18.7931	7705		19.2394	7557		18.196	7290.13		18.8764	6179		18.0238	6392		18.0025	6294.69		18.3095	6838.7		19.203	5311		18.3333	8215.53		18.5798	7510.27		17.9715	5251.15		17.3628	4279		17.1559	5695.32		17.9774	6876.47		18.4213	4636		19.2817	7674.73		4.7776
	18.8342	7175.89		19.2803	6672.8		18.2372	6006.68		18.9176	3407		18.0646	6634.07		18.0435	6090.54		18.3504	7047.61		19.2442	4180		18.3745	8398.83		18.6207	8836.28		18.0127	6072.12		17.404	4455		17.1971	4932.72		18.0185	5324.83		18.4617	6063.2		19.3227	7171.45		4.7841
	18.8752	7989		19.321	7465.2		18.2783	7096.29		18.958	4310.5		18.1057	5411.95		18.0847	6349.95		18.3915	6693		19.2851	7767		18.4153	8725		18.6617	8112.23		18.0538	6591.34		17.4452	6146.58		17.2381	5416.69		18.0598	6036.43		18.5021	7293.72		19.3637	6515.96		4.79058
	18.916	5560.86		19.3617	6670		18.3193	6480.49		18.9986	5237.55		18.1469	5239.19		18.1258	8204		18.4325	8652.11		19.3262	7403		18.4565	7527.18		18.7027	7788.06		18.095	6322.88		17.4864	5487.65		17.279	5867.55		18.1008	6087.45		18.5431	5015.34		19.4044	6916.93		4.79703
	18.9571	5550		19.4022	5760.79		18.3602	5929.39		19.0392	5709		18.1879	4734.45		18.167	5121.06		18.4733	8146		19.3671	6006.14		18.4975	6885.05		18.7439	6979		18.136	7077.21		17.5276	6767.88		17.3202	5334		18.1414	7663.95		18.5843	6919.57		19.4455	7369		4.80347
	18.9979	3225		19.4431	6854.13		18.4014	6852.61		19.0802	5979.13		18.2289	5105		18.2081	8549.6		18.5145	6552		19.4079	6514.54		18.5384	6717.27		18.785	8142.34		18.1772	6377.94		17.5687	5699.08		17.3613	6012.33		18.1825	7128.01		18.6253	7931.84		19.4868	6980		4.80988
	19.0382	4720.87		19.484	8836.73		18.4424	7529.03		19.1212	6188.9		18.27	6823.59		18.2489	6325.82		18.5555	7131.71		19.449	6448.26		18.5796	7547.66		18.826	7539		18.2184	8748.26		17.6099	5910.72		17.4026	6193.92		18.2238	6723.93		18.6667	7030.73		19.5279	6683		4.81637
	19.0786	5842.83		19.5251	8278.82		18.4829	6560.49		19.1617	6631.11		18.311	6284.96		18.2897	5468.66		18.5964	8568.21		19.4903	4673.58		18.6205	7219.36		18.8671	6424.33		18.2592	6543.33		17.6512	5014.14		17.4438	4340.98		18.2647	6903.27		18.7079	9658.18		19.5689	7552		4.82288
	19.1194	7395.07		19.5663	7106.83		18.524	7683.09		19.2022	7078.7		18.352	7233.23		18.3308	5776.77		18.6373	7629		19.5314	4411		18.6616	7801.4		18.9084	5030		18.3003	6962.2		17.6923	4936		17.4848	5169.35		18.3059	7218.44		18.7491	7350		19.6098	8003.52		4.82927
	19.1602	5496		19.6072	8948		18.5648	7040.82		19.243	8205.04		18.3931	7254.82		18.3719	7509.54		18.6783	6180.95		19.5721	6815		18.7027	7272.18		18.9494	3781		18.3416	5993.33		17.7334	4853.87		17.5257	4000.81		18.3471	7254.42		18.7904	8726.38		19.6506	7727		4.83567
	19.2007	4658		19.6478	9039		18.6056	6367.43		19.2839	6915.21		18.434	7424.53		18.4126	10058		18.7194	9956.12		19.6127	8869		18.7436	8446.52		18.9899	3462		18.3827	6919.47		17.7747	5935.97		17.5667	6974.35		18.3879	8215.26		18.8314	8082.87		19.6918	8345.91		4.84215
	19.2415	6113.57		19.6888	8034.95		18.6465	7997		19.3244	7434.17		18.4746	8182.49		18.4536	8616.08		18.7604	11908.3		19.6534	7253.22		18.7845	9611.7		19.0303	4921.1		18.4236	5645.32		17.8158	6245.62		17.6079	5382.06		18.4291	5516.08		18.8726	6236.08		19.733	7400.66		4.84863
	19.282	6454.96		19.7296	6947.4		18.6874	6850.96		19.3651	7147		18.5158	7469.18		18.4946	8544.34		18.8016	7749.93		19.6943	7270		18.8256	7011.7		19.0714	6060		18.4647	7660.11		17.8569	5271.09		17.6491	4887		18.4703	7045		18.9137	5906		19.7741	6641.44		4.855
	19.323	6222.31		19.7708	8668.35		18.7283	7135.87		19.4057	7016		18.5569	7154.28		18.5355	5339.85		18.8427	6939.34		19.7354	3805		18.8669	5650.93		19.1125	8781		18.5059	5462.59		17.8982	4601.77		17.6903	5648.45		18.5113	7279		18.9546	5969.28		19.8149	6110.26		4.86145
	19.3635	6247.45		19.8116	6260.15		18.769	5709.97		19.4467	7311.08		18.5976	5296.57		18.5764	6752		18.8837	7810		19.7763	5390		18.9081	4983		19.1533	6917.9		18.5468	5758.72		17.9393	6684.46		17.7314	6069		18.5522	10584.2		18.9953	5835		19.8558	4658		4.86788
	19.4043	9303		19.8523	5509		18.8101	8034.15		19.4878	7597.16		18.6382	7931.14		18.6175	7889.5		18.925	5922.45		19.8171	7584.57		18.9491	5582		19.1944	4481		18.588	8803		17.9805	5194.95		17.7727	4989.26		18.5934	8067		19.0361	6607.94		19.8967	7095		4.87427
	19.4448	6476		19.8931	5567		18.8507	6701.72		19.5288	9527		18.6792	7938.83		18.6582	6336.26		18.9659	5844.68		19.8578	6362		18.9899	4317.73		19.2353	6436.59		18.6287	7224		18.0216	6697.43		17.8136	6099.41		18.6341	9312		19.0771	7228.54		19.9375	4265		4.88072
	19.4859	7907.64		19.9341	6722.71		18.892	7177.6		19.5699	9541.33		18.7202	9348.58		18.699	8462.38		19.0068	6020.58		19.8985	4826.27		19.0306	7502.29		19.2763	6549.52		18.6696	8335		18.0628	6452.25		17.8549	4637		18.6753	8570.55		19.1182	5482.81		19.9779	5447.35		4.88713
	19.5271	8203.71		19.9747	4272.35		18.933	7323		19.6103	7678.58		18.7612	6666.79		18.7398	9081.23		19.0474	6097.83		19.9393	4420.2		19.0714	7217.24		19.3173	6520		18.7108	8371		18.104	6611.19		17.8962	4889.83		18.7162	8771.52		19.159	7134.69		20.0181	4839		4.89357
	19.5682	7165.56		20.0152	6990		18.9741	5172		19.6512	7714.87		18.8021	6323		18.7805	9183.08		19.0884	6741		19.9801	3771		19.1125	7724		19.3584	5690		18.752	8013		18.1451	7747.19		17.9371	6641.69		18.7574	9190.45		19.1999	6957		20.0582	5319		4.90002
	19.6091	7315.31		20.0555	5894.19		19.0152	3427		19.6922	8411.12		18.843	7558.44		18.8216	4574.66		19.1292	6978.47		20.0207	3608		19.1534	7776		19.3994	5692.91		18.7927	7308.06		18.1865	8730		17.9779	6512		18.7985	7831.55		19.2409	6317.8		20.0988	6293.1		4.90647
	19.6494	6206.85		20.096	8011.1		19.0556	5017		19.7331	6672.56		18.884	7457.04		18.8624	7445		19.1699	7494.97		20.0614	5011		19.1941	7644.04		19.4403	7432.67		18.8339	7865.7		18.2275	6830.22		18.0191	5806.63		18.8396	9046		19.2822	5899.16		20.1399	6795		4.91295
	19.6903	7220.92		20.1369	6534.1		19.0959	6249.28		19.7739	6168.55		18.9247	6222.46		18.9036	5715		19.2105	5673.7		20.1017	7009.21		19.2346	6175.8		19.4815	7091		18.875	7669		18.2684	6893.08		18.0603	5998.2		18.8807	6194		19.3231	7694.61		20.1809	7320		4.9194
	19.7314	7530.34		20.1777	7571.4		19.1364	6848.22		19.8148	7128		18.9655	5211.14		18.9447	4577		19.2512	5614.33		20.1428	6965.85		19.2755	5643		19.5227	7432.35		18.9162	5731		18.3097	6113.29		18.1014	6651.05		18.9218	5353.24		19.3639	6990.83		20.2219	7163.25		4.92587
	19.7721	7205.52		20.2183	6704		19.1773	6548.12		19.8557	7574		19.0067	8096.13		18.9852	4582.84		19.2921	6945.86		20.1838	7391.96		19.3162	7984.71		19.5635	8305.2		18.9572	3829		18.3508	6198.19		18.1426	7424.28		18.9623	4565.89		19.4047	7802.59		20.263	4235		4.9323
	19.8133	6402.57		20.2592	5630.07		19.2182	7113.04		19.8968	7572		19.0475	10212		19.0257	4945		19.3328	6450		20.2248	5607.56		19.357	6804		19.6044	8587		18.9977	5952		18.3916	6690.2		18.1837	7488.04		19.0028	4905.28		19.4457	7838.96		20.3032	7214		4.93877
	19.8538	6953.37		20.3002	6926		19.2588	5741.29		19.9374	5263.75		19.0886	10247		19.0662	6719		19.3736	8749.29		20.2659	6400.14		19.3978	6585.57		19.6455	8778.34		19.0382	5356		18.4328	6599.72		18.225	7470.92		19.0435	5130		19.487	8126		20.3436	6332		4.94522
	19.8945	6798		20.3409	6763.81		19.2995	6362.8		19.978	6811		19.1293	8133.94		19.1071	6694		19.4144	6117.03		20.3069	6297.06		19.4386	8545.46		19.6867	8778		19.0788	8787.41		18.474	7691		18.2661	6919		19.0845	7260.73		19.528	8666.88		20.3844	7457.85		4.95163
	19.9355	6374		20.3818	6899.29		19.3403	5518.05		20.0184	6129		19.1703	5988		19.1482	7294		19.4555	7848		20.3475	6929.56		19.48	6388		19.7279	6498		19.1196	6764		18.5147	4975.86		18.307	6691.68		19.1254	8029		19.569	6608		20.4255	6926.45		4.958
	19.9764	6199		20.4226	5970.75		19.3812	7304.97		20.0589	6027		19.2114	4689.6		19.1888	6140.45		19.4965	7667		20.3885	4353		19.521	8047.18		19.769	6958		19.1606	6614.98		18.5559	7167.09		18.3483	7134.99		19.1664	7890		19.6099	8021.6		20.4667	7651		4.96445
	20.0171	5932.14		20.4633	6356.62		19.422	7615.6		20.0997	7388.4		19.2523	5212		19.2297	4817		19.5377	8417		20.4295	802		19.562	8026.35		19.81	8134		19.2013	6048		18.5969	8945.04		18.3893	7685.82		19.2073	5677.89		19.651	6452		20.5075	6914		4.97087
	20.0573	6806		20.5045	7929		19.4629	6773.72		20.1403	7916		19.2931	5323		19.2706	4695.63		19.5787	5880		20.4701	5903		19.6026	8287.55		19.8505	7830		19.2423	6133.71		18.6379	8272		18.4301	4884.04		19.2483	7703.03		19.6921	6725.7		20.5485	8411.03		4.9773
	20.0977	7876.46		20.5457	6453.47		19.5036	6587.6		20.1809	7408.42		19.3339	5071.31		19.3113	5474		19.6194	9509.96		20.5108	4776		19.6432	9669		19.8916	6790		19.2834	7014.55		18.6789	8093.29		18.4713	7395		19.2894	5848		19.7332	6832.64		20.5896	6657.65		4.98368
	20.1384	5484		20.5864	7856.74		19.5448	9949.97		20.2218	8466		19.3747	5604.36		19.3521	7199.61		19.6601	6070		20.5513	6743		19.6843	7632		19.9325	6433.33		19.3245	7849.39		18.7201	8149.72		18.5125	5990.43		19.3305	6900		19.7743	9192.57		20.6304	6720.1		4.99007
	20.1793	6014.45		20.6271	7947.58		19.586	9186.49		20.263	7283.73		19.4154	7482.43		19.3928	7356		19.7008	6717		20.5919	6587.27		19.7254	7524.48		19.9731	5817		19.3656	8315.04		18.761	7498		18.5534	7450		19.3715	7878		19.815	7257.1		20.6713	6969		4.99647
	20.22	7323.49		20.6677	7543.06		19.6273	9557		20.3038	5770		19.4564	6175		19.4337	6636.5		19.7418	6760.47		20.6328	6785.67		19.7664	7670.12		20.0135	4871		19.4064	6542.26		18.8022	7028		18.5946	6406.75		19.4124	9377.37		19.8561	4950		20.7123	5896		5.00288
	20.2606	5378.32		20.7086	7385.96		19.6682	9678.31		20.3445	6951.55		19.4971	7032		19.4748	8769		19.7829	7839.75		20.6736	5351		19.8074	5875		20.054	6886.06		19.4472	8008		18.8434	8794.6		18.6356	6124.19		19.4536	9407		19.8971	6160		20.7534	5805.57		5.0094
	20.3016	6994.54		20.7495	8981		19.709	8024.61		20.3851	6619.81		19.5378	5495.49		19.5159	9873		19.8239	6292		20.7147	7366.42		19.8486	6617.89		20.095	6426		19.4884	7122		18.8846	5845		18.6766	7463.17		19.4948	7894.01		19.9381	8934.75		20.7946	6969.69		5.01578
	20.3425	7821.77		20.7906	6766		19.7498	8085.44		20.4259	7749.8		19.5785	7373.22		19.5571	7188		19.865	6263		20.7556	8014		19.8895	9116		20.1361	5249.45		19.5295	7631		18.9256	4904.37		18.7177	8721		19.5359	9485.95		19.9789	8171.55		20.8357	5057		5.02215
	20.3831	6890.79		20.8316	6246.84		19.7908	8275.46		20.467	7089		19.6193	6919.15		19.598	9837		19.906	5462		20.7967	6107.31		19.9303	5330		20.177	7247.14		19.5706	8140		18.9664	3423		18.7588	9559.59		19.5768	9239		20.0194	5128.41		20.8765	7746		5.02855
	20.4236	6543		20.8726	6403		19.832	7397.62		20.5081	7694.95		19.6599	7331		19.6387	7821.7		19.9468	4211		20.8378	5586		19.9709	4837		20.2182	5431		19.6113	8089.75		19.0072	6692		18.7999	9338		19.6177	7996.96		20.06	6305		20.9175	5414		5.0349
	20.4643	7764.26		20.9136	7247.77		19.8729	7444.7		20.5489	5736		19.7007	6453.37		19.6798	7665		19.9874	5425		20.8789	3785		20.0111	7928		20.2595	4173.43		19.6523	8633.34		19.0479	5740		18.8411	10101.7		19.6587	7684		20.1012	5444.04		20.9584	6275		5.04137
	20.5052	6862.7		20.9544	7965.21		19.9135	6715.67		20.5895	7575		19.7415	6873.43		19.7208	6597.98		20.0278	6743.69		20.92	4350		20.0514	8244		20.3	7655		19.6934	8253.55		19.089	5897.08		18.882	5469		19.6998	6191.38		20.1424	5931.55		20.9996	3383		5.04778
	20.5462	7651.46		20.9953	6263.2		19.9544	8388.32		20.6302	9108		19.7827	5387		19.7617	7036		20.068	9008.44		20.961	4451		20.0922	5983.32		20.3401	6000		19.7345	8181		19.1298	7298.21		18.9232	5509.22		19.7409	6125		20.1833	4787		21.0402	5412		5.0542
	20.5871	7231		21.0365	9406		19.9956	8490.06		20.6712	8697.91		19.8236	8245.84		19.8029	6592		20.1089	8843.53		21.0019	4179		20.1333	7366		20.3804	8047.08		19.7757	7946.4		19.1705	5963		18.9642	4849		19.782	6363.67		20.2245	6619.17		21.0808	4433.31		5.06063
	20.6281	7915.08		21.0775	7679.96		20.0361	7717.62		20.712	7009		19.8647	10045.5		19.8438	4835.26		20.1498	7622		21.0426	3878		20.174	6961.41		20.4212	6302.83		19.8167	6279.85		19.2111	6889		19.0051	7154.37		19.823	4274		20.2655	7552		21.1213	6997.43		5.06708
	20.6688	8098		21.1186	6724.09		20.0769	6231		20.7531	8265.9		19.9054	7903.9		19.8848	4296.36		20.1909	6009		21.0833	3538		20.2147	6313		20.4624	5994.81		19.8574	7944		19.2524	7415.33		19.046	6608		19.8639	2189		20.3065	7695.97		21.1618	6926.42		5.07353
	20.7094	8413		21.1596	6558		20.1172	7141.13		20.7943	7227.45		19.946	8487.07		19.9256	7309		20.2319	7407.82		21.1241	7494.03		20.2556	6929		20.5034	8160.8		19.8986	5158		19.2932	4996		19.0868	7140		19.9045	5737.98		20.3475	6869.92		21.2027	6578		5.07998
	20.7502	8505		21.2004	6050		20.1575	6345.56		20.8355	4738		19.987	6669.64		19.9663	6642		20.2729	8273.8		21.1648	6018		20.2967	8377		20.5446	7521		19.9396	6757.43		19.3342	6966.22		19.1279	5390		19.9453	5079		20.3882	8123.42		21.2437	7208		5.08642
	20.7911	6724		21.2412	7422.8		20.1986	7419.56		20.8764	7141		20.0279	6766		20.0069	5516.74		20.3139	6208		21.2055	5726		20.3375	7945		20.5853	7546.57		19.98	5242.64		19.3748	8391.22		19.1684	7516		19.9857	9353		20.4293	6449.55		21.2848	6464.79		5.09287
	20.832	7388.05		21.2821	7058.08		20.2393	8374		20.9172	5870		20.0691	5222		20.0474	7619.49		20.3549	5690.83		21.2465	7513.52		20.3783	6603		20.6263	7749		20.0204	3488		19.4157	7836.93		19.2088	6897		20.0261	5270		20.4703	7200.03		21.3258	7482		5.09933
	20.8731	8372		21.323	7921.56		20.28	7674		20.958	7185.45		20.1099	5986.29		20.088	7789.62		20.3956	7850		21.2875	6217		20.4189	7530.44		20.6669	7633.78		20.061	7612		19.4569	7185.48		19.2497	6466.25		20.0668	7145.25		20.5112	7536.52		21.3668	5734		5.10577
	20.9141	5858		21.3638	7302.67		20.321	6350.56		20.9992	6461.03		20.1508	5650		20.1291	6558.58		20.4365	6677.69		21.3283	5263.05		20.4599	5839		20.7081	7292		20.102	5917.82		19.498	9686		19.2907	6458.17		20.1079	7235.08		20.5519	7271		21.4078	6030		5.11212
	20.9551	8405.94		21.4045	7467		20.3619	7863.39		21.0402	7262		20.1917	5473		20.1701	7980		20.4777	9417.04		21.3692	6897.9		20.501	7635		20.749	6039.68		20.1432	7224.82		19.5391	5356.56		19.3314	7792.74		20.1488	7998		20.593	6426		21.4489	7131		5.11858
	20.9959	6627.84		21.4453	6135		20.4026	9790		21.0813	8231.12		20.2325	5011.35		20.211	9216		20.5185	5486		21.4103	5740		20.542	5452		20.7901	7547		20.1842	8123.35		19.5801	10524.4		19.3723	6634.4		20.1898	6927		20.6336	8341.16		21.4899	6404		5.12512
	21.0368	7753.98		21.4864	7356		20.4434	8337		21.1221	7152		20.2732	6212		20.2521	7251		20.5595	6400		21.4513	8159.58		20.583	6499		20.8313	6400		20.2253	5155		19.6209	7359.63		19.413	5694.12		20.2308	4143		20.6746	9045.77		21.5309	6058		5.1315
	21.0779	4735.44		21.5273	7622		20.4842	7098.33		21.1629	6733.61		20.3131	6504.93		20.293	5224		20.6002	7311		21.4922	6649		20.624	7310.75		20.8724	4856		20.2663	7134		19.662	8375.04		19.4539	6837		20.2719	6813.5		20.7156	7724.26		21.5721	5533		5.13793
	21.1189	6865		21.5684	8432.63		20.525	7929.9		21.2037	6715.93		20.3532	6429.67		20.3336	9102.32		20.6408	7631.23		21.5331	4991		20.6646	7148.82		20.9134	8530.01		20.3072	7525.73		19.7033	6524.51		19.4951	7560		20.3128	6839.14		20.7566	5542.49		21.6131	5895.72		5.14433
	21.16	8161.98		21.6093	7396		20.5657	5606		21.2447	8486.82		20.3938	8019		20.3743	5500		20.6817	9156		21.5741	4243.08		20.7056	8230.96		20.9543	6038.32		20.3478	7711.76		19.7444	7801.21		19.5362	6968		20.3538	6332.13		20.7978	7930.82		21.6544	3557		5.15078
	21.2009	7168.58		21.6502	6866.63		20.6064	7698.68		21.2858	6445.88		20.4348	8000		20.4151	8351		20.7227	8176.4		21.6149	3005		20.7466	6937.09		20.9954	5341		20.3885	6157		19.7856	4953		19.5768	6956		20.3947	8312		20.8391	7243		21.6953	5812		5.15722
	21.2417	7853		21.6913	6785.99		20.6472	8444		21.3266	8256.69		20.4752	5859.07		20.456	7002.5		20.7639	7324.46		21.6557	3809		20.7877	7025.91		21.0362	4578		20.4294	5807.58		19.8265	6778.02		19.617	7386.9		20.4357	5536		20.8802	7433		21.736	6040.9		5.16368
	21.2826	8468		21.7325	5323.88		20.6882	7629.96		21.3675	7761.92		20.5159	6879.53		20.4969	5626.21		20.805	6225		21.6964	5609.48		20.8286	6646		21.0768	6966		20.4704	6614.44		19.8672	6490		19.6578	8462.23		20.4767	7610.26		20.9211	6042.11		21.7768	4777		5.17015
	21.3237	7393.57		21.7732	6152.61		20.7288	9252.26		21.4085	6832.47		20.5568	7184		20.5381	6437.55		20.846	7541.49		21.7372	6560		20.8696	8426		21.1173	5298.89		20.5113	6956		19.9081	7618		19.6988	6905.64		20.5177	6682.92		20.9622	4543.69		21.8174	5009		5.17653
	21.3643	7097.62		21.8139	7592		20.7697	6950.95		21.4494	8086		20.5976	7726		20.5792	6262		20.8869	6073		21.7782	3420		20.9108	5214.68		21.1582	5856		20.5522	8090.17		19.9491	5797		19.7398	6897		20.5584	6989.74		21.0033	7094		21.858	6654		5.18293
	21.4051	7574.07		21.8548	8321.78		20.8107	7017		21.4905	7299.56		20.6383	7435.63		20.62	6826		20.9278	5574		21.819	5174		20.9515	5914.51		21.1989	6999.74		20.5931	8123.16		19.9897	6943		19.7808	6960		20.5992	7413.59		21.0441	6767		21.8983	4660		5.18938
	21.4458	6066.69		21.8955	7914.7		20.8516	5986		21.5315	5043.78		20.679	5734		20.6606	7819.81		20.9691	6228		21.8597	3607		20.9927	8392.94		21.2397	7198		20.6341	7635		20.0302	7140		19.8217	6706		20.6399	8137.52		21.0847	5305		21.9389	6442		5.19583
	21.4867	7777.01		21.9364	7887		20.8927	7380.15		21.5725	7912.69		20.7195	6511		20.7014	7125.07		21.0102	7872.38		21.9002	7343		21.0338	5684		21.2808	4896		20.6751	7651		20.0709	6140		19.8627	6277.54		20.681	6878.17		21.1253	8614		21.9801	4599.3		5.20232
	21.5277	6750.06		21.9773	8550		20.9338	6486.49		21.6136	6743		20.7602	7172.01		20.7424	6664		21.0509	6207.68		21.9409	5856		21.0748	6732.43		21.3216	6923.79		20.716	7806.7		20.1119	5998		19.9036	5352.62		20.7221	4657.28		21.1661	7451		22.0212	2822		5.20875
	21.5686	7139		22.0181	8996		20.9746	6760.93		21.655	7333		20.801	7204.94		20.7833	6413		21.092	7560		21.9814	4067.6		21.116	7302.98		21.3625	5450.87		20.7568	7926.7		20.1529	6423.19		19.9445	5896.9		20.7632	7183.2		21.2069	6570		22.0619	2985		5.21522
	21.6096	7631.43		22.059	7188.15		21.0155	7641.96		21.696	7621.76		20.8419	8233		20.8245	7446.29		21.133	7495.8		22.0224	4031		21.1569	6965		21.4033	6362		20.7981	7390.9		20.1938	7958.77		19.985	7146.35		20.8043	4917.05		21.2479	8115.88		22.1026	4577		5.22165
	21.6505	6366		22.0997	7222		21.0564	6908.35		21.737	7427.93		20.8829	7356.69		20.8655	5767.09		21.1737	5293		22.0632	4179		21.1976	5740.31		21.4444	5179.86		20.8394	6358.65		20.2349	6470		20.0254	6874		20.8453	4685		21.289	7651.21		22.1433	7260		5.22803
	21.6916	6479.51		22.1408	6844		21.0975	8225.42		21.7781	7344.29		20.9236	8347		20.9061	7223		21.2146	5748.57		22.104	3206		21.2381	7317.23		21.4854	5546		20.8805	6176.8		20.2761	5229.49		20.0657	5092.25		20.8864	5220		21.33	7270		22.1839	6954		5.23445
	21.7327	6125		22.1817	5962.88		21.1382	6946.03		21.819	4436		20.9642	5917.11		20.9469	8399		21.2553	8320		22.1447	5442		21.2791	6758.81		21.5264	5842		20.9216	7136		20.3171	7144		20.1064	5847.84		20.9272	5923.94		21.3712	8335		22.2249	7916		5.24097
	21.7735	6752.12		22.2227	8568		21.1793	7971.98		21.8592	6307		21.005	7665		20.9877	8754		21.2964	8671.65		22.1855	6984.73		21.3198	7454		21.5674	7345.61		20.9626	7131		20.3579	6341.26		20.1473	6748		20.9683	5285.2		21.4123	6861.76		22.2657	7729.57		5.24738
	21.8144	7335.39		22.2637	6562		21.2203	7390.47		21.8994	7026.08		21.046	7022		21.0288	6156.59		21.3373	8657		22.2264	5812		21.3606	6700.06		21.6084	6029.8		21.0037	4663		20.3985	6235.08		20.1882	8997.01		21.0092	4499.23		21.4532	9248.34		22.3067	9385		5.2539
	21.8552	7345.73		22.3043	8258		21.2611	7343.49		21.9403	7073.82		21.087	8461.54		21.0698	6852		21.3782	7962.79		22.2672	3225		21.4015	5926		21.6493	7553		21.0446	4209		20.4395	5940		20.2294	5425.71		21.0498	9707.57		21.4941	7251		22.3475	9876.69		5.26033
	21.8954	8332.72		22.3453	10899		21.3019	7701.34		21.9813	9259		21.128	8320.39		21.1103	6120		21.4191	8375.21		22.3079	6072.53		21.4426	9886.93		21.6904	7294.91		21.0853	4975		20.4803	7375		20.2701	6275.53		21.0904	4517.45		21.5353	8410		22.3884	6671.37		5.26672
	21.9355	8138.1		22.386	8811.64		21.3429	6421		22.0221	7772		21.1686	5947		21.151	8534.25		21.46	8816.14		22.3486	5971		21.4836	5941		21.7313	7293.72		21.1259	6739.74		20.5212	5629		20.3106	6285.53		21.1313	6868		21.5765	4324		22.4292	5819.91		5.27315
	21.9763	7818		22.4269	6975.75		21.3839	8077.23		22.0632	6600		21.2096	9036		21.1917	7326		21.501	10467.7		22.3892	6035.71		21.5243	6832		21.7719	5490		21.1665	7311.98		20.5622	6909.25		20.3509	6196.49		21.1721	6795.09		21.6177	6967		22.4701	4773		5.27957
	22.0172	8013		22.4678	7247		21.4246	8600.31		22.1041	9076.4		21.2504	6213		21.2324	7178		21.5418	7853.56		22.4299	2218		21.5654	7700		21.8128	7394		21.2073	7722.76		20.603	8025		20.3918	5938.3		21.2131	5738		21.6589	5229		22.5109	7003		5.28597
	22.058	6949.11		22.5087	6340.49		21.4656	5562		22.1452	7410.13		21.2914	7381		21.2734	6443.64		21.5828	5931		22.4707	4188		21.6062	8074		21.854	7559.97		21.2481	6876		20.6439	6965		20.4322	7845.86		21.254	5742		21.6999	8571.95		22.5517	8597		5.2924
	22.099	9237.68		22.5496	8162.75		21.5065	6675		22.1863	6431.09		21.332	8359.44		21.3145	7388.96		21.6237	6543.06		22.5114	6014		21.6472	5567		21.8947	8027.12		21.2892	5384		20.6847	7518.43		20.4733	8231.95		21.2949	6904.74		21.7408	6930		22.5923	5488.75		5.29882
	22.1398	6468		22.5903	5697		21.5475	7367.75		22.2274	6687		21.3728	6167.62		21.3553	7718.69		21.6649	6078		22.552	5775.1		21.6884	5762		21.9356	8201		21.3301	6040.47		20.7257	5746		20.5145	6221.24		21.3356	7150.91		21.7819	6013		22.6333	3256		5.30523
	22.1805	8664		22.6309	6801.32		21.5885	7542.7		22.268	7532.52		21.4138	5862.19		21.3961	8199		21.706	7378.34		22.5929	5787		21.7294	6711.07		21.9768	5572.27		21.3711	8576.07		20.7667	5077.01		20.5554	7513.94		21.3763	9570		21.8225	6211		22.6739	6403		5.31162
	22.2214	8859.31		22.6716	8398.3		21.6297	6969		22.3089	11286.4		21.4544	9120		21.4368	7746.3		21.7471	7440		22.6338	4297.59		21.7703	9998		22.0177	8288.27		21.412	6420.27		20.808	7433.13		20.5961	7319.06		21.4171	9016		21.8627	6011		22.7149	6834.15		5.31802
	22.2624	8223.53		22.7126	8916.68		21.6708	7808		22.3497	7098.45		21.4952	6328		21.4778	7257.02		21.7882	5161.81		22.6747	3540.9		21.8112	8815.99		22.059	8380.02		21.4531	8127.02		20.8492	7811.64		20.6369	7844		21.4583	6377		21.9031	6353		22.7553	7240		5.32443
	22.3035	6851		22.7531	6283		21.7119	6261.06		22.3907	9289.33		21.5361	5676.42		21.5187	6210		21.8288	5243		22.7154	7233		21.852	7502		22.1001	7450.18		21.4941	6610		20.89	6492.3		20.6776	7524		21.4993	7500.68		21.9438	4557.58		22.7958	8986		5.33085
	22.3444	8929.59		22.794	7114		21.753	6719		22.4318	6474		21.5769	6606.64		21.5594	6848		21.8693	4976		22.7561	8095.72		21.8926	7709		22.1413	9301		21.5349	8687		20.931	7283.86		20.7185	7282		21.5404	7280		21.985	4609		22.8365	7603		5.33733
	22.3853	12076		22.8349	8532.15		21.794	7232		22.4725	6568.02		21.6175	7878		21.6003	5102.3		21.9099	6419		22.7969	7141.91		21.9333	8140.04		22.1823	9671.54		21.5761	5775.92		20.9719	6383		20.7593	7097.13		21.5815	6873.38		22.0256	4410		22.8777	6384.09		5.34377
	22.4261	7338.77		22.876	8399.25		21.8347	7296		22.5134	10549.3		21.6583	5890.96		21.6414	7000		21.9504	7866.21		22.8376	7726		21.9742	9556		22.2235	10327		21.617	5696		21.013	7115		20.8004	6423.2		21.6224	5653		22.0662	5241		22.9188	8211		5.3502
	22.4672	7481.26		22.917	7918.22		21.8757	4114		22.5541	8062.58		21.6988	6359		21.6827	7234		21.9913	7052.69		22.8787	6759.48		22.0149	7627.24		22.2642	8350.71		21.6581	5524		21.054	6921		20.8416	6272		21.6636	5812		22.1068	5584.78		22.9599	5152		5.3566
	22.5079	5393		22.9581	5484		21.9167	8816		22.5948	8617		21.7398	7268.85		21.7237	7601.6		22.0326	4210		22.9198	4609		22.0561	6250		22.3052	9696		21.6991	8340		21.095	5362		20.8827	6934		21.7044	3940.46		22.1474	8653		23.0008	4210		5.3631
	22.5488	7667.82		22.9992	6611.88		21.9571	7013		22.6355	7386.06		21.7808	6241.67		21.7647	5548.68		22.0732	9217		22.9607	5373		22.097	5984		22.3458	6883.78		21.74	7195.29		21.1359	6617.92		20.9238	5797		21.7452	3405		22.1882	8724.11		23.0415	6837.07		5.36955
	22.5898	9862.42		23.0403	6353.31		21.9972	7562.12		22.6763	7750.97		21.8217	7110.96		21.8057	6223		22.1137	5812		23.0014	4797		22.1381	6398		22.3868	9845.39		21.7809	6324.67		21.1769	8292		20.9645	5926		21.7858	4577		22.229	8039		23.0818	6939		5.37607
	22.6303	6400		23.081	8065		22.0378	7701.56		22.7168	8015		21.8628	7152		21.8466	7365.18		22.1544	6975.69		23.0423	6355		22.1792	8724.79		22.4277	5142.41		21.8219	7848.04		21.2177	7049		21.0057	7306		21.8265	4008		22.2696	9366		23.1225	6656.69		5.3825
	22.6708	7244		23.1218	7766.1		22.0787	7068.36		22.7572	7354.54		21.9038	5587		21.8869	6047		22.1949	6551		23.0827	8039		22.2202	7132.62		22.4686	6905		21.8628	6473		21.2584	6654.15		21.0468	6049		21.8668	5354		22.3106	9612.88		23.1635	7316		5.38888
	22.7114	6766.92		23.1629	7917.69		22.1195	6729.21		22.7975	5816		21.945	5242		21.9271	8184		22.2359	5191		23.1233	7665		22.2611	9984		22.5095	5605.09		21.9032	8796		21.2994	6201.77		21.0874	6012		21.9075	4679		22.3514	8086.77		23.2045	8588.51		5.39533
	22.7524	6651.64		23.2037	9035.05		22.1605	6013		22.8386	7996.6		21.9859	6431		21.9677	7963.06		22.2768	8777.77		23.1642	5477		22.3022	9018		22.5502	7328		21.9442	7482		21.3402	7061		21.1277	8538		21.9486	5201		22.3924	7563.9		23.2453	6498.44		5.4018
	22.793	8026.62		23.2446	6480		22.2009	6710		22.8797	7122.58		22.0269	6315.41		22.0087	7420		22.3179	9545.18		23.205	7473.08		22.343	7847		22.5907	6615		21.9853	7380		21.3813	7603		21.1685	7333		21.9899	3829		22.4335	6048		23.2862	8841.9		5.40827
	22.8333	7285.71		23.2855	7257.54		22.2415	7402.5		22.9208	7381.09		22.0678	3830		22.0498	5873		22.3587	10820.9		23.2461	7647		22.3838	6923		22.6314	8419.04		22.0264	6570		21.4223	6202.03		21.2092	6191.84		22.0306	2605		22.4742	4623.27		23.327	8316		5.41472
	22.8741	5781		23.3265	8151.43		22.2826	9484		22.9621	4760.12		22.108	6651		22.0909	6211		22.3995	10055.9		23.287	8605		22.4246	7184.88		22.6722	8563		22.0676	5901		21.4632	6445		21.2498	6350		22.0713	4348.06		22.5149	8195.83		23.368	9443		5.4211
	22.9151	5979.03		23.3674	9350.11		22.3236	8333.45		23.003	6921.86		22.1482	4292		22.1313	9012.47		22.4405	6752.87		23.3279	6812		22.4656	7023		22.7134	7448.73		22.1087	6901		21.5041	6861		21.2909	7635.56		22.1121	6814		22.5557	10009.9		23.4092	5947.9		5.42752
	22.9558	8078		23.4083	8986		22.3644	8711.97		23.0435	10177		22.1889	8044		22.1722	7361		22.4813	7240.22		23.3685	6636.34		22.5066	7359		22.7538	8481.9		22.1496	10348		21.5448	6726		21.3316	6257.7		22.1529	5642		22.5965	6912		23.4502	9168		5.43398
	22.9969	7352.84		23.449	6450		22.4052	10762.2		23.0843	9084.94		22.2299	6158.05		22.2131	8161		22.5224	8647		23.4096	6510		22.5474	8068		22.7946	6464		22.1907	7971		21.586	4514		21.3726	5402		22.1938	4149		22.6372	7870.38		23.4911	6035		5.44047
	23.038	7298.87		23.4898	5980		22.446	7811.03		23.1253	9280.74		22.2709	7416		22.2541	6665		22.5633	7121.25		23.4503	6117.21		22.5881	7870.19		22.8352	7507		22.2317	6164		21.6271	7148		21.4133	7208.16		22.2345	3808		22.6782	6144		23.5322	5435.04		5.44693
	23.0785	7447		23.5309	7445		22.4868	8212.58		23.1664	8005.52		22.3114	8140		22.2948	7589.42		22.6042	6563.71		23.4911	6482		22.6288	7182		22.8762	5410		22.2723	7520.99		21.6682	4784		21.4545	7514.79		22.2753	5539		22.719	6337		23.5732	4811		5.45337
	23.1194	8465		23.5718	6082		22.5278	7561		23.2074	7925.67		22.352	4763.68		22.3358	8078.04		22.645	7889.39		23.5321	6331.81		22.6696	8042.55		22.9169	3930.91		22.3133	5349		21.7092	7546.62		21.4954	8755.4		22.3161	7485		22.7598	7290.27		23.6139	5376		5.45983
	23.1605	9265		23.6124	6591.11		22.5686	6549		23.2482	7192		22.3925	8559		22.3767	10846.6		22.6858	7026		23.5729	4436		22.7105	7787.91		22.9575	4849.16		22.354	8284		21.7503	7034.59		21.5362	6069		22.3569	8659.96		22.8004	6127.2		23.6547	4897		5.46618
	23.2016	8162		23.6534	8854		22.6096	7184.47		23.2892	11025.8		22.4333	7958		22.4173	7116.23		22.7264	8538.49		23.6137	5069		22.751	8123		22.9981	3584		22.395	6624.23		21.7913	6357.93		21.5773	5489		22.398	8336		22.8414	7208		23.6952	5210		5.47268
	23.2427	7598		23.694	9481.9		22.6504	8241.36		23.33	9808.06		22.4745	8281		22.4582	6140.81		22.7672	7663.85		23.6544	5211		22.7916	6803.81		23.0388	4809		22.4358	5873.4		21.8324	6493.52		21.6183	6753		22.439	3115		22.8823	7987		23.7355	6813		5.47913
	23.2834	9940.71		23.7345	9608		22.6911	6897.58		23.371	9906.19		22.5154	7652.14		22.499	6546		22.8079	8163.27		23.695	3201.27		22.8324	6783		23.0793	9715.99		22.4766	6722.43		21.8734	10170		21.6595	5137.3		22.48	3262.33		22.9232	3850		23.776	6308		5.48562
	23.3244	7622.73		23.7752	6152		22.7317	7272		23.4117	7904		22.556	8257.1		22.5399	6916.98		22.8489	8581		23.7355	5447		22.8734	5382		23.1196	10499.5		22.5175	4958.54		21.9143	8023.55		21.7005	5019.09		22.5208	7575		22.964	7213		23.8163	6412		5.49208
	23.3649	9489.63		23.816	9075.31		22.7724	7991.5		23.4527	6030		22.597	9392.51		22.5807	7709.17		22.89	7125		23.7763	7524		22.9142	7342		23.1606	10255		22.5582	5341		21.9551	7032		21.7414	7931.36		22.5618	4394		23.0048	7859.14		23.8567	6172		5.49855
	23.4058	8849		23.8566	8311.38		22.813	8791		23.4938	7559.28		22.6378	9840.12		22.6215	6325		22.9312	7176.81		23.8166	8017		22.9548	4991.26		23.2014	8180		22.5988	6883.7		21.9961	5402		21.7823	6812		22.6028	3206		23.0452	6686		23.8975	6147.37		5.50495
	23.4467	5148		23.8977	9200.43		22.8537	8305.3		23.5348	8196		22.6784	9934.5		22.6621	7047		22.9725	7050		23.8572	5774		22.996	5442		23.2421	6555.93		22.6395	8394.21		22.0372	7851.52		21.8229	4378		22.6437	3493		23.0855	9337		23.9383	6381		5.51138
	23.4874	7007		23.9385	7021		22.8942	8464		23.5757	7935.41		22.7194	7051		22.7031	5008		23.0135	7421		23.898	6681		23.0367	8344		23.2829	7691.12		22.6806	5356		22.0784	7552.76		21.8635	4209		22.6844	4809		23.1266	7206		23.9788	8523.01		5.5178
	23.5284	8160		23.9794	9714.28		22.9353	7725		23.6166	7762.49		22.7601	7350.8		22.7436	5933.82		23.0543	9399		23.9385	10280		23.0771	8674.85		23.324	7423		22.7214	7047		22.1195	7022.14		21.9037	6790		22.7248	5562		23.1675	7211		24.0199	9717		5.5243
	23.5692	7772.63		24.0204	7417		22.9764	9257.86		23.6575	8490.68		22.8011	6747.55		22.7843	7767.75		23.0949	6728.15		23.9788	8629.17		23.1178	8178.83		23.3646	8710		22.7621	8246.58		22.1606	7989.1		21.9441	8600		22.7657	6742		23.2083	8970		24.0611	6542		5.5307
	23.6102	6804.03		24.0611	6864		23.0174	6679		23.6981	9652		22.8419	9257.78		22.8246	9100		23.1359	6182.18		24.0199	6603		23.1589	7809		23.4057	10120.5		22.8026	7884		22.2016	8738		21.9852	8428		22.8063	5582		23.2492	6740		24.1016	9729		5.53722
	23.6512	8759		24.1019	9237.93		23.0585	8302		23.7389	5619.51		22.8827	7637		22.8657	6322.93		23.1769	8817.65		24.0607	7927		23.1999	9125.57		23.4467	8843		22.8435	7815		22.2427	8099		22.0264	7263.66		22.8474	7050.31		23.2901	9536.4		24.1429	7659.54		5.54365
	23.6922	7298		24.1429	8152		23.0996	6643		23.7796	9316		22.9232	7174.96		22.9068	6725		23.218	8315		24.1016	6580		23.2405	9351		23.4877	5191.32		22.8843	4652.33		22.2835	8952		22.0676	7617		22.8885	1972.35		23.3308	9317		24.1838	7385		5.55008
	23.7328	4740		24.1842	8743		23.1404	7306.99		23.8204	7807.25		22.9641	8465		22.9477	5860		23.2592	7325.21		24.1427	6704.01		23.2813	7990.85		23.5285	5639		22.9247	5174		22.3246	9450		22.1082	5609		22.9295	2217		23.3718	7625		24.2251	7175		5.55657
	23.7732	9829		24.2254	6589		23.1811	8539.36		23.8616	7897		23.0046	7923		22.9889	6962		23.3	7998.75		24.1838	7802		23.3221	8541.51		23.5695	6413		22.9654	4053		22.3655	9501.54		22.1487	10456.8		22.9704	4993		23.4129	7665.59		24.2664	6338.2		5.56302
	23.814	9654.94		24.2667	8827.36		23.2223	8748.51		23.9022	8310		23.0455	7167		23.0298	7478		23.3407	7778.49		24.2251	6460		23.3629	9670.97		23.61	6261.16		23.0062	6653		22.4063	8131.88		22.1893	7898		23.0111	3790		23.4538	6327		24.3077	4770		5.56948
	23.8547	8704		24.3081	7941		23.2635	7892.29		23.9431	6617		23.0861	9864		23.0706	9679		23.3818	7229.89		24.2663	6571		23.404	8112.17		23.6508	4608		23.0469	8650		22.4474	4265		22.2303	7901		23.0518	3748		23.4949	6565.72		24.3489	5112		5.57598
	23.8956	9571		24.3494	6072		23.3046	9531.55		23.9841	11191		23.1272	7742.8		23.111	5869		23.4227	5840.78		24.3076	5916.15		23.445	5472.81		23.6913	4838		23.0871	6323		22.4883	3969		22.2711	8172.75		23.0926	4792		23.5356	5811		24.3902	4590		5.58233
	23.9364	9748		24.3905	5108.59		23.3457	8782		24.025	9045.22		23.1682	5406.96		23.152	7474.41		23.4632	7272		24.3489	5276		23.486	5483.64		23.7319	7216		23.128	8323.36		22.5291	6193.07		22.3121	9516.77		23.1336	7280		23.5759	6341.48		24.4314	5392		5.58883
	23.9769	7446		24.4316	6971		23.387	8355.52		24.0661	8353		23.2093	7414		23.1929	7831		23.5043	7886		24.3901	5661.76		23.5269	7056		23.7727	5670.55		23.169	10240.7		22.57	6587.63		22.3529	9067.41		23.1745	8491.8		23.6166	7538.94		24.4725	3105.37		5.59533
	24.0179	6532.71		24.4728	3823.62		23.4277	9202.06		24.1069	9430.16		23.2502	7969.91		23.2339	9060.77		23.5451	7345		24.4312	5564		23.5677	6212		23.8129	6212		23.2095	6769		22.6105	5339		22.3938	8666.97		23.2155	7815.48		23.657	5174		24.5136	6400		5.60175
	24.0588	7691		24.5139	6089		23.4689	8113		24.1483	8006		23.291	8150.7		23.2747	9511.29		23.5861	6248		24.4724	7704		23.6084	5009		23.8533	7780.05		23.2505	7726		22.6513	7714.38		22.4346	6708		23.2563	7659.78		23.6978	6854		24.5548	4457		5.60828
	24.0997	7300.41		24.5548	6118		23.5098	8983.16		24.1897	7032.55		23.3317	8363.46		23.3157	8281.69		23.6268	6647		24.5135	7328		23.6491	7507		23.8941	9106.48		23.291	9287		22.6921	6922.13		22.4755	4818		23.2972	7319		23.7386	5126.1		24.5957	6541		5.61472
	24.1407	10882.5		24.596	7030		23.5509	8720		24.231	9827.67		23.3726	6394.26		23.3566	7313		23.6673	10475		24.5545	4798		23.6896	6614		23.9348	5024		23.332	9139		22.7329	7325		22.5164	6615		23.3384	8397		23.7792	6614		24.637	5868.76		5.6212
	24.1816	6854.8		24.6372	5504.04		23.592	8926.31		24.2723	7371		23.4137	7972		23.3974	7950.48		23.7079	6351.43		24.5957	7704		23.7299	7616		23.9753	8715		23.3729	7472.83		22.7736	7058		22.5573	9624.8		23.3794	6255		23.8195	5811		24.6781	5709		5.62765
	24.2229	8166.81		24.6782	5200		23.6331	6814.13		24.3136	3742		23.4546	8423.99		23.438	8155		23.7485	7344		24.6367	5626		23.7706	7114		24.0163	8139.58		23.4136	7810		22.814	6209.76		22.5979	5746		23.4201	4162		23.8603	7645		24.7191	9589		5.63412
	24.2642	6677		24.7193	5737		23.6738	8162		24.3549	7329		23.4954	7170		23.479	7035		23.7893	9039.53		24.6778	7485		23.811	8959		24.0572	10037		23.4543	5390		22.8551	7004		22.6387	7162		23.4611	5612		23.9012	6414		24.7604	7669		5.64058
	24.3055	6406.77		24.7604	7980.55		23.7148	7660.53		24.3961	5752		23.5362	7083.5		23.52	9156.34		23.8302	8884		24.7189	7979		23.8519	6455		24.098	6241		23.4953	4754		22.8961	4692		22.6793	5454		23.502	4008		23.9417	6496.67		24.8016	6826		5.64707
	24.3467	6134		24.8015	9379.77		23.7558	5988.79		24.4372	4356		23.5769	7830		23.5605	7005.04		23.8713	9322.23		24.76	4823.74		23.8928	9190		24.139	9477.8		23.5359	5209		22.937	7024		22.7203	7538		23.5427	8558		23.9826	8112		24.8427	6556.9		5.65352
	24.3878	3018		24.8428	8249		23.7966	6035		24.4783	8428		23.6176	10241		23.6016	7660		23.9123	9539.59		24.8012	5789		23.9336	9350		24.1799	8856.48		23.5767	6614		22.9779	5159.95		22.7609	7497.55		23.5836	5970		24.0237	9297.75		24.8837	8637		5.65993
	24.4288	6387		24.8836	7130.16		23.837	9167.72		24.5194	7998		23.6585	7952		23.6423	6253		23.9529	6905		24.8422	7722		23.974	8380.96		24.2212	7623.65		23.617	7614		23.0189	5812		22.8015	8317.61		23.6244	4988.61		24.0643	6577.31		24.9248	7809.82		5.66633
	24.4699	6223		24.9245	4209		23.8777	9255.56		24.5605	6200		23.6995	8109		23.6829	8950.8		23.994	6370.3		24.8832	5156		24.015	8340		24.2624	6298.86		23.6578	4776		23.0596	5970		22.8423	6664		23.6651	6672		24.1056	8549.94		24.9657	7439		5.6728
	24.5109	3249		24.9655	8141		23.9183	11140.1		24.6016	5265.69		23.7405	7874		23.7235	8127.67		24.0351	9325		24.9241	2967		24.0559	9476		24.3036	7363.74		23.6983	4769.05		23.1001	6343.85		22.8833	5728		23.7058	6711		24.1468	6670		25.0067	6742		5.67925
	24.5518	6637		25.0066	4283		23.9593	9863		24.6426	9461.38		23.781	8146		23.7639	7213.7		24.076	9223.93		24.9652	4428		24.0969	7890.94		24.345	4463		23.7387	3608		23.1408	6874.92		22.9242	5406		23.7461	4047.62		24.1879	5458.4		25.0475	7302		5.68565
	24.5928	7917		25.0474	5433		24.0002	7982		24.6837	6735		23.8218	4278		23.8046	7425		24.1169	7535		25.0061	6979.59		24.1378	10076		24.3861	5547		23.7789	4409		23.1817	6448		22.9652	6082		23.7871	5572		24.2292	7488.94		25.0883	9754		5.69215
	24.6338	4578		25.088	7914		24.041	9999.36		24.7249	6265		23.8622	7001.42		23.8455	8823		24.1581	8068.16		25.0468	5162		24.1789	6615		24.4271	7066.02		23.8191	8756		23.2224	7336		23.006	2605		23.8279	6412		24.2705	6048		25.1289	7355.22		5.69863
	24.6748	5426.23		25.129	4266		24.0821	8138.25		24.7661	5859		23.9027	5803		23.8866	6997		24.1994	6785.59		25.0876	9010.97		24.2202	7661		24.4682	6197		23.8596	6169		23.2633	5713.35		23.0466	6120.12		23.8688	10707		24.3118	5757		25.1699	7671		5.70508
	24.7159	4669.38		25.1701	7570		24.1231	8265		24.8071	8214.14		23.9434	8086.67		23.9273	7526.85		24.2407	8385.74		25.1283	9455		24.2615	6626		24.5092	4697		23.9004	8112.92		23.3042	6135		23.087	6581		23.9096	6790		24.3528	6507.23		25.2109	5617.7		5.71155
	24.7569	8403		25.2113	5824		24.1642	7841.82		24.8479	7231.57		23.984	7962.9		23.968	6336		24.2821	6741.26		25.1695	7589		24.3028	7414.14		24.5504	5744		23.9411	7526.09		23.3449	8955.07		23.1278	9545		23.9501	5869		24.3938	6582.47		25.2518	4191		5.71805
	24.798	6316.46		25.2523	8091.12		24.2054	8601		24.8889	5394		24.0246	7986		24.009	8529		24.3235	7768.26		25.2107	6807		24.3441	5315		24.5914	6294.21		23.9818	8141.77		23.386	9808		23.1688	9060		23.9912	7477		24.4349	5627.52		25.2927	9480		5.72445
	24.8391	5422		25.2932	10428		24.2467	9217.22		24.9298	6101.39		24.0652	9132.71		24.0499	6242.53		24.3646	5704		25.2514	10730		24.3852	7528		24.6325	6818		24.0227	6405		23.4269	10011		23.2096	9353		24.032	8967		24.476	5575.84		25.3335	7457.18		5.73092
	24.8797	5152.65		25.334	10949		24.2882	10127		24.9708	7250		24.1062	8804		24.0907	7936		24.4059	5116		25.2922	7631.2		24.4262	2820		24.6736	7736		24.0636	9512		23.4677	5452		23.2503	7436.5		24.0729	6808		24.5171	8527		25.3746	7172		5.73742
	24.9203	5784.86		25.3752	6612		24.3295	7964		25.0118	8638		24.1472	8528		24.1318	7725		24.447	7395		25.3332	8505.69		24.4673	5434		24.7147	5493.97		24.1046	8191.15		23.5086	6694.73		23.2912	6486		24.114	7335.95		24.5582	6093.33		25.4158	6350.56		5.74388
	24.9613	6871		25.4164	8436		24.3709	7865		25.0523	6057.99		24.1879	10028.1		24.173	8160.21		24.4882	5652		25.3742	7927		24.5084	5254		24.7558	7759		24.1456	7575		23.5494	7019		23.3321	10428		24.1552	7223.54		24.5992	6333		25.4569	5463		5.75028
	25.0022	9606		25.4577	6795.59		24.4123	4414		25.0932	8752.18		24.2291	6767.51		24.2143	8367.09		24.5293	7544.46		25.4154	7101.08		24.5494	5870		24.797	5728		24.1868	7567.85		23.5903	6814		23.3727	7714.86		24.1964	8531		24.6403	6447		25.4982	8673		5.75683
	25.043	6403.21		25.4989	8402.05		24.4536	6936		25.1344	7650.91		24.2702	9297		24.2556	9087		24.5704	3534		25.4567	10487.6		24.5904	7529.95		24.8382	5819.63		24.2281	5628.05		23.631	7880.91		23.4136	8116.44		24.2378	7959		24.6814	9444.02		25.5395	8440		5.76327
	25.0834	8288		25.5401	7284		24.4948	7681		25.1757	8602		24.311	9124		24.297	7519		24.6115	7701		25.4979	4490.51		24.6316	5091		24.879	7578		24.2694	5506		23.6717	7094.3		23.4545	7022.87		24.2791	6800		24.7227	6999.46		25.5807	6882		5.76968
	25.1243	6678		25.5815	4743		24.5361	6692		25.2166	7293.94		24.3522	7238		24.3383	4270		24.6526	5625.73		25.5392	8320		24.6726	5430		24.9201	6046		24.3107	4411		23.712	4378		23.4954	10123		24.3204	5082.8		24.7639	6794		25.622	8126		5.77613
	25.1651	6689		25.6227	8223.74		24.5772	6993		25.2575	7986		24.3933	7652		24.3795	7350		24.6937	7736		25.5804	3903.94		24.7137	6560		24.961	3037		24.352	4533		23.7525	4922.76		23.5364	10052		24.3615	4787		24.805	4457.49		25.663	5953		5.78262
	25.2062	6566		25.6636	5846		24.6185	5667.24		25.2982	7827.77		24.4346	5777		24.4206	6204		24.7349	5771		25.6217	7795.97		24.7549	5275		25.002	3808		24.393	5198		23.7927	7253.55		23.5775	6248		24.4025	5242		24.846	6343		25.704	6907.44		5.78907
	25.2466	9877		25.7047	6143		24.6597	5039		25.3393	11921.2		24.4758	7067		24.4618	7913.87		24.776	6990.61		25.6627	7735.82		24.796	6136.37		25.0428	5308.9		24.434	6497		23.8329	6766		23.618	8217		24.4437	5320		24.8871	7363		25.7449	7549		5.79552
	25.2875	5912.44		25.7454	7279.62		24.7009	6152		25.3806	8973.49		24.5171	5149.37		24.5029	10040		24.8172	6576.15		25.7038	9073		24.8369	7167.7		25.0833	5353.68		24.4751	4448		23.8734	6527.65		23.6586	4378		24.4847	5997		24.9281	6370		25.7858	9735.89		5.80195
	25.3281	6436.13		25.7866	7638		24.742	7061.78		25.4218	9228		24.5585	6888.83		24.544	8080		24.8582	6304		25.745	6885		24.8778	6623		25.1237	7986.37		24.516	7177		23.9142	8371		23.6992	4636		24.5258	4405.92		24.9691	3651.75		25.827	11218.6		5.80837
	25.3689	7140		25.8278	7923		24.7832	5760		25.4631	8169.24		24.5996	4620		24.5851	6683.93		24.8991	4680		25.786	11572.8		24.9186	5258.88		25.1644	7364		24.5572	6461		23.9549	9899		23.7394	2587		24.5669	6356		25.0099	7791		25.8682	7242		5.81483
	25.41	5221		25.8689	8839		24.8244	8544		25.5045	6413		24.6407	7644		24.6261	4992		24.9402	5434		25.8273	7597		24.9595	5379		25.2054	5915		24.5981	6725		23.9956	10355		23.7801	7085		24.608	6721.42		25.0505	9491.43		25.9095	8419		5.82118
	25.451	6406		25.9102	8496		24.8655	6685		25.5458	7438.04		24.6818	4472		24.6672	4935		24.9812	4125.84		25.8684	11482.2		25.0005	5441		25.2463	6321		24.6392	7204		24.0367	8564.77		23.8206	5330.24		24.649	5325.86		25.0908	7158		25.9507	7028		5.82768
	25.4921	8867		25.9512	7702		24.9065	6464		25.5871	6936		24.7229	7514.34		24.7083	7948		25.0222	7136		25.9096	12208		25.0412	8070.88		25.287	9051		24.6804	6860.21		24.0775	10058.9		23.861	10015		24.69	7307		25.1316	9656.6		25.9917	8397		5.83413
	25.5333	5451		25.9922	7725		24.9475	7732.03		25.628	7863		24.7639	5307		24.7495	7276		25.0629	9323		25.9508	8943.46		25.0815	7455.03		25.3278	6885		24.7215	6284		24.1185	9511		23.9017	9656.33		24.7312	6236		25.1728	9923		26.0327	5540		5.84063
	25.5742	8215.56		26.0333	6962		24.9884	8274.68		25.669	7281		24.805	6518		24.7907	5378		25.1035	9150.76		25.992	8913		25.1219	10408		25.3687	6985		24.7627	7219		24.1593	8747		23.9425	10547		24.7724	4700		25.2135	8323		26.074	5217		5.8471
	25.6149	2596.57		26.0744	10421		25.0295	8386		25.7102	8377		24.846	8724.65		24.8316	9015		25.1445	5719.7		26.0333	8564		25.1628	8069		25.41	8118		24.8038	6010		24.2007	8982		23.983	8159.88		24.8133	6639		25.2542	7014.18		26.1151	9024		5.85348
	25.6553	5471		26.1153	6543		25.0707	6927		25.7513	7032		24.887	5259.05		24.8724	4167		25.1857	5526.72		26.0742	9407		25.204	10119		25.4511	8603		24.8449	6965		24.242	5551.21		24.0239	7154.39		24.8543	3621		25.295	6848.93		26.1562	8041.13		5.85995
	25.6962	7514		26.1561	7141		25.1116	7240		25.7925	5667		24.928	4253		24.9134	5888		25.2266	7612		26.1151	8451		25.245	11021.1		25.4925	8446		24.8857	5104		24.2833	6142.34		24.0646	8819		24.8954	4865.9		25.336	8503.73		26.1972	10412		5.86645
	25.737	7002		26.1971	8961.59		25.1523	6817.75		25.8334	8095		24.9691	6729		24.9544	6461.13		25.2675	11906		26.156	7508		25.2857	10561		25.5339	7396		24.9263	4413.26		24.3246	4885		24.1055	7993.45		24.9364	1640		25.3771	8933.9		26.2383	6580		5.8729
	25.7778	7112		26.2383	11021		25.1935	10762		25.8747	10964		25.0102	7042		24.9953	8054.56		25.3083	8361.38		26.1974	12695.2		25.3264	9452.18		25.5751	7113		24.9672	4054		24.3659	4565		24.1467	8955.54		24.9773	5688		25.4182	10106		26.2793	7337		5.87932
	25.8188	9555		26.2796	11903		25.2347	5619.16		25.9158	8384		25.051	7164		25.0362	6893		25.3491	9045.6		26.2387	8155.86		25.3672	8610.72		25.6163	9084		25.0081	4054		24.4068	6482		24.1879	11297.3		25.018	5688		25.4596	7757		26.3207	10620		5.88582
	25.8597	8153		26.3206	7414		25.2759	7939		25.9569	8174.09		25.0918	5831		25.0767	6344		25.3904	7200		26.2799	8555		25.4083	8183.64		25.6574	5644		25.0487	9198		24.4478	5472.5		24.2291	5215		25.0586	7317		25.5008	7851		26.362	11822.3		5.89223
	25.9008	9371		26.3614	6120		25.3169	7020		25.998	9918		25.1327	8090		25.1176	6260		25.4317	7505.45		26.3209	6662		25.4496	6424.93		25.6982	6925		25.0889	8819		24.4889	4679		24.2704	5608		25.0991	9379		25.5421	9222		26.4031	6512		5.89867
	25.9418	7527		26.4022	7902.21		25.3578	5872.97		26.0389	10198		25.1738	6186		25.1584	7573.78		25.4729	8660.94		26.362	8568		25.4908	10391		25.7392	5092.23		25.1294	5010		24.5299	8902.92		24.3116	5653.32		25.1402	6909		25.5834	8550.51		26.4439	9865		5.90517
	25.9827	10289		26.4427	8629.89		25.3988	9674.92		26.0799	11700.9		25.2147	7386.05		25.1996	8334		25.5143	5237		26.4029	7828		25.5321	9223.29		25.7798	6228		25.1701	9149		24.5709	7042		24.3529	5550		25.181	6644		25.6245	8831		26.4847	5335		5.91168
	26.0237	5039		26.4833	7321.04		25.4402	6742		26.1209	6596.45		25.2555	6465		25.2406	10794.8		25.5556	9350		26.4437	7184		25.5734	7386.86		25.8209	6313.77		25.2112	7940.31		24.6121	7271.38		24.394	4550.99		25.2218	7863		25.6653	8134		26.5255	9991		5.91813
	26.0645	6238.36		26.5243	6237		25.4815	7621.38		26.1618	6147.66		25.2959	10318.6		25.2813	7959.99		25.5969	9635		26.4844	8939.58		25.6145	5621.77		25.862	8186		25.2521	11166.7		24.6532	7425.19		24.4351	3762		25.2628	7775		25.7063	7345.04		26.5668	10778		5.9246
	26.105	7994.9		26.5655	8031.49		25.5228	6993		26.2031	10995.1		25.3368	9543.15		25.3222	9443		25.6381	9702		26.5253	8333		25.6554	8559		25.9033	10004		25.2927	7518		24.6942	6321		24.4762	7609		25.3036	7301.24		25.7473	8637.65		26.6076	9017		5.93107
	26.1456	6300		26.606	9512		25.5642	7826		26.2443	9134		25.3779	8442		25.3629	7007.09		25.6788	7015		26.5661	10772		25.6962	7368		25.9446	6296		25.3335	9937		24.7354	7170		24.5172	4935		25.3447	7785		25.7884	5219		26.6485	9387.03		5.93753
	26.1861	6996		26.6467	7640.2		25.6056	6994		26.2853	8324		25.419	10208		25.4041	7485		25.72	6420.24		26.607	5929		25.7374	6771		25.9858	9503		25.3744	8690		24.7766	6322		24.5583	6952		25.3859	7586		25.8296	6514.71		26.6897	10657		5.94398
	26.2268	7148		26.6879	7689		25.6469	7698		26.326	9023		25.4598	10692		25.4453	7312.24		25.7609	7503		26.648	9107		25.7781	7883.32		26.0268	9596		25.4155	8138.54		24.8176	8870.12		24.5992	6419.73		25.427	8216		25.8708	6328.83		26.7309	8189		5.9504
	26.2676	9686		26.7286	5980		25.6882	9414		26.3667	6225		25.5006	8526.29		25.4867	7266.16		25.8021	5399.83		26.6893	9374		25.8192	12633.7		26.068	8693		25.4568	8569.9		24.8585	5340.99		24.6403	4420.78		25.4682	7311.24		25.9119	9315.21		26.7716	10436		5.95688
	26.3085	10488		26.7692	10203.4		25.729	8503.52		26.4075	10348		25.5417	7846		25.5279	6734		25.8434	7450		26.7301	8618		25.8605	8087		26.1091	10956		25.4982	6978		24.8989	4844		24.6814	7651		25.5093	8295		25.9532	9435		26.8123	10533		5.96328
	26.349	6424		26.8099	8860.91		25.7704	8301.42		26.4484	6720.94		25.5827	5749		25.5692	8045		25.8846	9248		26.771	8232		25.9017	5625		26.15	12303.7		25.5395	9557		24.9398	4505.45		24.7225	8333.1		25.5507	9165		25.9941	8354.04		26.8531	7495		5.96978
	26.3897	7826		26.8509	6708		25.8114	4367		26.4893	9007.13		25.6238	5627		25.6104	5622		25.9259	6898		26.8121	6678		25.9428	9312.01		26.191	10158.9		25.5807	6906.86		24.9808	4657		24.7638	8253		25.592	8548.92		26.0353	7258.56		26.8941	7384		5.97622
	26.4301	4033		26.8917	7061		25.8527	10395		26.5302	8806		25.6651	5822.11		25.6512	7386.65		25.9671	7067		26.8531	8134.42		25.984	8506		26.232	10774.4		25.6221	9583		25.0217	6283		24.805	5862		25.6332	9949.86		26.0763	6578.34		26.935	5709		5.98263
	26.4705	9022		26.9323	6798		25.8941	7327		26.5711	6009		25.7063	6807.16		25.6922	6284		26.0083	11466		26.8941	8274		26.0252	4594.37		26.2731	13019.8		25.6629	7570.5		25.0624	8178		24.8461	7295.01		25.674	10261		26.1171	7919		26.9757	7359.72		5.98908
	26.5111	4135		26.973	9886.99		25.9353	5664		26.6119	9943.33		25.7474	6570.13		25.7335	8932		26.0494	10549		26.9347	9262.53		26.0662	7641		26.3143	12508.3		25.7039	6747		25.1028	7182		24.8869	6691		25.7153	7921		26.1582	11117		27.0168	8568		5.99553
	26.5516	9056		27.0142	11588.4		25.9764	9313		26.653	11840.7		25.7884	9894		25.7745	7485.28		26.0907	7487		26.9754	10642.3		26.1074	7213		26.3555	10364.7		25.745	8832.93		25.1433	10176.7		24.9281	7080.58		25.7564	7021.58		26.1992	10055.5		27.0581	7476		6.00205
	26.5921	7967		27.0552	7995.52		26.0176	7051		26.6939	11363.7		25.8296	6239		25.8158	11360.9		26.1318	8151		27.0164	8516		26.1482	9289		26.3967	7211		25.7857	8335		25.1843	8084		24.9689	5836		25.7975	4901		26.2403	9428.48		27.0993	10184.7		6.00852
	26.6324	8302		27.0961	7660		26.0587	9193.99		26.7347	8657.85		25.8705	5263		25.857	5390		26.1728	8711		27.0576	10590		26.1893	8484.8		26.4379	10058.8		25.827	9681		25.2252	9431.8		25.0099	5180		25.8384	5956.08		26.2814	11664		27.1405	9940		6.01497
	26.6731	5222		27.1371	6686.64		26.1001	7860		26.7758	7686		25.9117	6824		25.8981	7850.44		26.2139	6190		27.0985	7267.28		26.2302	9981		26.4787	9442.36		25.868	7862		25.266	7060		25.0507	9048		25.8796	11240		26.3226	7482		27.1816	6131		6.02142
	26.7135	11110		27.1777	11300		26.1411	7474		26.817	7980		25.9529	5719		25.9394	10405.4		26.255	9120		27.1396	6999.81		26.2716	8421		26.5194	10578		25.9093	9193.99		25.3069	8079		25.0914	8952.83		25.9208	7928		26.3637	9450.01		27.2223	10982.2		6.02792
	26.7539	7377		27.2186	10082.9		26.1823	7812		26.8576	6793		25.9937	8299		25.9805	8942		26.2963	10500		27.1805	10160		26.3128	7772		26.5603	11094.1		25.9505	6293		25.3477	11257		25.1316	10577		25.9621	8740		26.4049	7292		27.263	7840		6.03438
	26.7943	8369.55		27.2594	10358		26.2232	11246.9		26.8984	8840		26.0346	10003		26.0216	8061		26.3377	10174		27.2212	10703		26.3539	10929		26.6013	6580		25.9916	8438.79		25.3887	10861		25.1723	7646		26.0029	9253.47		26.4455	6746		27.3038	10824		6.04085
	26.8348	9464		27.3005	7874		26.2645	9767.39		26.9391	11172		26.0757	6157.65		26.0628	6204.38		26.3789	10113		27.2621	12640		26.395	9789		26.642	10002		26.0325	7486.5		25.4299	6121.14		25.2132	7318		26.0441	7049		26.4863	8635.24		27.345	11417		6.04722
	26.8752	9516		27.341	10325.4		26.3057	13967		26.9798	9163.28		26.1169	7720		26.1038	9815		26.4199	9617		27.3031	10909		26.4358	9358		26.683	9504.48		26.0735	7525.64		25.4712	9804		25.2543	8180.75		26.0854	9635		26.527	8708		27.3858	8041		6.05368
	26.9154	6120		27.3815	5952		26.347	9532.57		27.0211	8957		26.1579	6926		26.1448	7469		26.4607	8639.82		27.3439	14148		26.4765	10755.8		26.724	7861		26.1146	10588.2		25.5126	7238		25.295	7331		26.1265	7837		26.5679	12587.1		27.4266	10136		6.06005
	26.9558	9273		27.422	8726.72		26.3881	7729.95		27.0617	7516.47		26.1986	7648		26.1857	9725		26.5017	6909.71		27.3846	7952		26.5173	10442		26.7646	9618		26.156	5745		25.5538	8839		25.3357	7339		26.1675	11314.3		26.6087	9201.38		27.4672	8707		6.06653
	26.9966	5756		27.4629	6370		26.429	8103.5		27.1029	9775.77		26.2397	6960		26.2269	8235		26.5426	8008		27.4254	7931		26.5583	11341		26.8055	5420		26.197	10216		25.5952	6250		25.3767	8047		26.2087	11969		26.6498	9845		27.508	7788		6.07292
	27.0373	5846		27.5033	9244		26.4699	8712.93		27.1441	10080.8		26.2805	7865		26.2681	7044		26.5836	10560		27.466	8748.42		26.5993	6183.18		26.8465	11717.5		26.238	9417		25.6363	7462		25.4176	7646		26.2499	12040		26.691	8634		27.5487	9298.93		6.07933
	27.0778	6273		27.5438	11420		26.5107	10734.2		27.1847	8851		26.3213	9594		26.3092	10463		26.6246	9571.44		27.5066	9953		26.64	9567.66		26.8875	5715		26.2791	6780		25.6773	6780.12		25.4589	9442		26.2912	10549.2		26.7317	5808		27.5894	7271		6.08582
	27.1187	5974		27.5844	11696.2		26.5513	8512		27.2254	8352		26.3621	9223		26.3502	8366		26.6656	5709		27.5472	10143		26.6809	6125		26.9282	10853.7		26.3203	10913.6		25.7184	9066		25.5002	6898.34		26.3323	8768.87		26.7724	10436		27.6299	11606		6.09225
	27.159	6453		27.625	10995.4		26.5922	6711		27.2667	8409.6		26.4031	7401		26.391	4948		26.707	8076.79		27.5877	10745		26.7221	10602		26.969	9293.73		26.3613	10675		25.7591	4603		25.5414	7842		26.3736	6834		26.8133	8852		27.6708	9117		6.09867
	27.199	6911		27.6657	10445		26.6329	10559		27.3074	7607.51		26.4443	9446.99		26.4318	7581		26.7477	10340		27.6285	13786		26.7627	8305.2		27.0099	10491		26.4026	6969		25.8	9440		25.5827	8768		26.4144	9267		26.8541	10840		27.7117	7423		6.10518
	27.2393	8308		27.7064	8376.86		26.6738	12922		27.3481	11998		26.485	8097		26.4723	5236		26.7886	8811		27.6693	9792		26.8038	8151		27.0512	11061		26.4436	9637.11		25.8412	8064		25.6239	9467		26.4553	8314		26.895	10621		27.7525	9256		6.11165
	27.2797	4858		27.7469	8192.84		26.715	8713		27.3889	4960		26.5259	8111.76		26.513	7151		26.8295	10233.9		27.71	9405		26.8446	8956		27.0918	11502.6		26.4844	9586		25.8824	8329.51		25.6651	7122		26.4964	5745		26.9357	9055.18		27.7934	9430.05		6.11803
	27.3198	9007		27.7875	9478.24		26.7561	6095		27.4293	9778		26.567	10646		26.5539	8438		26.8708	7995		27.751	9499.38		26.8854	6342		27.1327	10103.9		26.5252	8946		25.9236	7493		25.706	8900		26.5375	9351.13		26.9767	8162.09		27.8342	8813.8		6.12443
	27.3601	7800		27.8282	8346		26.7968	8521.74		27.47	10608		26.6078	8893		26.5949	7339.71		26.9115	10601		27.7918	10660.5		26.9263	8336		27.174	6614		26.5663	9486.58		25.9649	6894		25.7471	7752.87		26.5785	7903		27.0178	10282		27.8751	9322		6.13093
	27.4004	9042		27.8691	5870		26.8376	8343		27.5108	10103.2		26.6486	11177		26.6354	6720		26.9524	8374.33		27.8326	11046		26.967	9213.33		27.2148	12477		26.6071	8826		26.0059	8755.06		25.7879	5162		26.6194	9560		27.0586	6283		27.9161	6541		6.13733
	27.4407	4547		27.9097	9531.04		26.8785	5829.07		27.5514	8073		26.6892	6746		26.6764	7676.73		26.9932	6872		27.8734	11614		27.008	10370		27.2557	11100		26.648	8822		26.0469	11122.7		25.8291	9646		26.6608	8986		27.0995	9452.43		27.9568	9116		6.14378
	27.4808	8357		27.9505	7899		26.9193	7290		27.558	9159		26.73	8988		26.7174	7662		27.0344	6564		27.9142	9321		27.0491	8945		27.2969	8396		26.6894	5519		26.0881	8529.29		25.8702	5909.03		26.7019	10465		27.1408	7810.04		27.9975	8623		6.15023
	27.521	2857		27.991	8651		26.96	8690		27.5986	7583.75		26.7709	8436		26.7581	7519		27.0758	7481		27.955	11069.9		27.0899	5358.07		27.338	13731.6		26.7305	9098		26.129	9203		25.9113	10330		26.7426	10908.9		27.1815	9593		28.0382	7522.03		6.15673
	27.5613	8304		27.9975	7121		27.0008	6059.53		27.6395	6536		26.812	8086.83		26.7989	10184		27.1169	10364.7		27.9956	9963		27.1309	8262		27.3786	10400.2		26.7713	8278		26.17	8636.35		25.9527	7204.22		26.7834	5993		27.2225	11902.2		28.0789	7228		6.16323
	27.6015	11691.6		28.0381	8119		27.0418	8530		27.6801	11605		26.853	9498		26.8395	10799.3		27.1581	7346		28.0362	7323		27.1721	9721.85		27.4196	7141.6		26.812	7698		26.2108	12598		25.9937	8878.91		26.8245	7800		27.2635	12365.8		28.12	8203.93		6.1696
	27.6417	7583.74		28.0788	6284		27.0829	8987.98		27.7212	10172		26.8937	11965		26.8806	8178		27.199	11380.8		28.0772	10041		27.2129	9408		27.46	10311.5		26.853	12004		26.2518	9717.23		26.0346	8415		26.8658	7270		27.3047	10066		28.1607	8724.7		6.17605
	27.6822	9932		28.1193	11577		27.1235	8526.92		27.7618	10650		26.9347	6803		26.9215	10087		27.2398	8374		28.1178	10318		27.2539	11268.3		27.5007	10250		26.8938	10848.3		26.2929	10994		26.0759	8190		26.9067	9108		27.3453	8246		28.2015	7623		6.18252
	27.7224	7406		28.1603	7365.18		27.1646	7538.96		27.8025	7334		26.9749	6285		26.9622	10138		27.2807	7191.03		28.1588	6933.24		27.2951	10964		27.5414	11352		26.9346	10373.1		26.3341	12698		26.1169	9723.7		26.9475	11115.6		27.3859	7185.81		28.2421	7030		6.18895
	27.7627	7915		28.2008	8939.44		27.2056	9481.81		27.8434	8763		27.0156	7919		27.003	9158.59		27.3218	12976		28.1994	8975.23		27.3361	9856.35		27.582	9827		26.9755	9640		26.3753	7663		26.1579	8204.36		26.9886	8563.66		27.4266	7239		28.2827	7242		6.19543
	27.8031	8306		28.2412	8680		27.2463	9605		27.8841	7853		27.056	7214		27.044	4960		27.3626	12456		28.24	9168.75		27.3767	8049		27.6229	10332.2		27.0165	9684.95		26.4161	10850		26.1989	5766.91		27.0298	9290.43		27.4673	10760.6		28.3236	11045		6.20183
	27.8436	9715.21		28.2818	5764		27.2871	9781		27.9248	9072.62		27.0967	12232		27.0847	5859.03		27.4033	12327.3		28.2806	13324.8		27.4176	11809		27.6637	8636.05		27.0577	11333.6		26.4569	7723		26.2401	12232		27.0708	7597		27.508	11081		28.3644	11824		6.20837
	27.8839	7729.88		28.2882	9392.98		27.3283	8633		27.9655	8259		27.1373	8346		27.1258	10872		27.4441	9890.91		28.3211	9957		27.4581	8652		27.7043	10201		27.0987	11067.6		26.4975	6880		26.2811	10319		27.1119	8321.79		27.5487	7800		28.405	8847		6.21472
	27.9243	8991		28.3286	9083		27.3691	8316.86		28.0062	13640.1		27.178	8296		27.167	10202		27.485	9241.1		28.3616	11356.3		27.4988	8905		27.7452	10404		27.1399	9961		26.5384	7186		26.3224	9082		27.1529	8103		27.5893	10663.1		28.4457	9747		6.22122
	27.9646	10689		28.3691	10486		27.4098	9539		28.0472	7547		27.2187	6293		27.2074	9890		27.5256	11768		28.4022	11057		27.5398	10032		27.7859	9476		27.1809	11278		26.5795	7790		26.3636	9324		27.1938	5359		27.63	8572.3		28.4865	13602.1		6.22772
	28.0047	10427		28.3756	10020.4		27.4508	9857		28.0877	11718		27.2597	5361.63		27.2483	8506		27.5662	8531		28.4429	6291		27.5805	8057		27.8267	12274.1		27.2217	8775		26.6206	8953		26.4047	7615		27.2348	8224.8		27.6707	12071		28.5272	7851		6.23417
	28.0452	8070		28.4159	8886		27.4913	8567		28.1286	9870		27.3009	7295		27.2893	10869.6		27.6067	6726.51		28.4837	12027		27.621	8140		27.8675	9433		27.2626	9387		26.6617	7581		26.4458	10008.3		27.2759	6019		27.7117	12040		28.5683	10911		6.24073
	28.0854	6211		28.4566	11865		27.5322	11232		28.1692	7689		27.3415	9198		27.33	10384.5		27.6475	9536		28.5245	6540		27.6619	9879.39		27.9082	10422		27.3038	9335.05		26.703	10332		26.4865	4628.59		27.3167	8129		27.7524	9329.2		28.6089	10214		6.24705
	28.1257	8731		28.4977	10933		27.5728	7595		28.2097	11278.5		27.3825	9087		27.3707	10036		27.6882	10773		28.565	9974.8		27.7026	8398		27.949	5062		27.3446	12958		26.7435	7495		26.5273	6730		27.3574	9960		27.793	12652		28.6494	10527		6.25355
	28.1659	6752		28.5381	9476.12		27.6135	8833		28.2504	11401		27.4236	10918.5		27.4116	8577.46		27.7291	10291.2		28.5714	10019		27.7435	7556.97		27.9896	10277.5		27.3853	9683		26.7846	10076		26.5685	6149		27.3983	9164		27.8338	14219		28.6899	8117		6.26005
	28.2061	11585		28.5784	8832		27.6541	10904.8		28.291	7933		27.4642	6615		27.4522	8748		27.7699	8323.5		28.612	11245.9		27.7843	6837		28.0302	10467		27.4262	10395		26.8252	8700		26.6093	10743		27.439	9014		27.8748	9641		28.7306	10278		6.26652
	28.2463	6860		28.619	11905		27.6948	9273.93		28.3316	12787		27.5045	10683		27.4931	8683		27.8105	10897		28.653	10623.3		27.8249	8577		28.071	11455		27.4668	9220.26		26.8664	10272.1		26.6501	9515		27.4796	9194.37		27.9155	10476		28.7715	8975		6.27293
	28.2863	7728		28.6595	7650.28		27.7355	8028		28.3722	10740		27.5454	10019		27.5339	11913		27.8513	7409.82		28.6937	13555		27.866	8613		28.1119	10077		27.5075	11206		26.9072	11038		26.691	6326.28		27.5203	8560		27.9562	8155		28.8121	8184.24		6.27942
	28.3264	6180		28.7003	9480.19		27.7763	10241.9		28.413	12328		27.5863	6218		27.5745	6696		27.8921	8605		28.7345	10452		27.9069	11378.8		28.1528	9998		27.5482	9097.22		26.948	11451		26.7323	7421		27.5611	5481		27.9968	8640.08		28.8527	9956.32		6.28593
	28.3665	9751		28.741	10212.7		27.8168	10314.9		28.4539	11295.1		27.6273	7208		27.6151	6634		27.9328	6201		28.7751	8040		27.9475	7912.08		28.1935	7184.59		27.5888	6818		26.9889	9966.22		26.773	11679.2		27.6016	10420		28.0375	7410		28.8931	12640		6.29237
	28.4065	9646		28.7816	7222		27.8575	8254		28.4948	10554.7		27.6678	8205		27.6555	11235		27.9736	7375		28.8157	11090.5		27.9882	10657		28.234	5790		27.6295	8280		27.0298	8908		26.8139	7594.77		27.6425	9542		28.0786	8594		28.8993	8629.02		6.29882
	28.4469	7127		28.822	8461.46		27.8984	10162		28.5353	7167.45		27.7084	8964.41		27.6962	8248		28.0143	11651.6		28.856	10845		28.029	10915		28.2747	8755.64		27.6702	8407		27.0711	8693.41		26.8549	8241		27.6837	10277.9		28.1193	11639.6		28.9398	8470.9		6.30523
	28.4873	6858		28.8625	10510		27.9391	9343.5		28.5757	11829.5		27.7489	8301		27.7369	5997		28.055	10256		28.8964	8905		28.0698	9214.1		28.3153	10412		27.7109	8482.45		27.1118	14574.7		26.8959	10218.9		27.7244	9280		28.1603	8787		28.9461	9381.96		6.3117
	28.5275	6904		28.9027	8968		27.9798	10401.2		28.6163	8924		27.7897	11804		27.7776	5936		28.0961	10520		28.9367	8121.85		28.1108	9815		28.356	11502.3		27.7518	13318.5		27.153	7684		26.9364	10147.1		27.765	8182.44		28.2009	9612.56		28.9525	7969.2		6.31818
	28.5675	5534		28.9089	9288.47		28.0204	8738.18		28.6573	9773		27.8302	7547		27.8182	8373		28.1367	7544		28.9768	7125		28.1514	7266		28.3968	6274		27.7925	7806		27.1942	8685		26.9773	9919		27.8059	6795.39		28.2415	6832		28.9589	7970.64		6.32463
	28.6077	6737		28.9153	8021.25		28.0609	5906		28.6983	8931		27.8707	9938		27.859	7942		28.1776	11615		29.0169	6367.71		28.192	9214		28.4374	10152.1		27.8332	11127		27.235	9461.79		27.0181	9560		27.8469	8885		28.2821	8980.32		28.9994	5680		6.33118
	28.648	11115		28.9217	8350.81		28.1015	9760.59		28.7392	9095.22		27.9113	11010.3		27.8997	10586.7		28.2181	11179		29.0569	4521.32		28.2326	10481.2		28.4783	9898		27.8743	12542.6		27.2759	8434		27.0593	10053		27.8878	6784		28.3227	10432.2		29.0055	7849.08		6.33758
	28.6886	10272.6		28.9282	8365		28.1424	8697.56		28.7797	10201		27.9518	8644.99		27.9403	11503.9		28.2246	9498		29.0631	5599.83		28.2735	11354		28.5194	8917		27.9152	9942		27.3172	7730		27.1	10513		27.9284	10719		28.3633	9763.12		29.0121	7940.21		6.344
	28.7289	8560.29		28.9346	8662.45		28.183	8680		28.8202	9998.08		27.9924	13864		27.981	6973.24		28.2653	9666		29.1033	4884		28.28	7505.05		28.5598	9195		27.9558	8634.99		27.358	8604		27.141	12109		27.9692	9267.71		28.404	9824		29.0525	4718		6.35053
	28.7693	4134		28.9749	6880.83		28.2236	11474.1		28.8606	7704.04		28.0331	10392		27.9875	7776		28.306	6461.28		29.1438	4128.73		28.3206	11589		28.6	10861		27.9965	11460		27.3986	11494		27.1822	5848		28.0098	9037.18		28.4447	9577		29.0926	5383.05		6.3569
	28.8094	12280		28.9811	5172		28.2641	12667.1		28.9012	10621.1		28.0737	13320		28.0281	9243		28.3464	11238		29.184	2865.17		28.3611	8917.46		28.6405	10009.4		28.0031	9193		27.4396	11164.6		27.2228	9645.25		28.0509	7873.37		28.4855	9284.04		29.0988	4824.57		6.36335
	28.8495	6947		28.9874	5886.06		28.3048	6042		28.9415	8511		28.1145	7976		28.0689	5114		28.387	10419		29.2242	2091.11		28.4018	13478		28.6811	12364.8		28.0439	9211.13		27.4802	6682		27.2635	8877.23		28.0916	7034		28.5265	9246		29.1395	3783		6.36983
	28.8896	10535		28.9939	6725		28.3453	10527		28.9816	6795.5		28.1551	7096		28.1096	7833		28.4278	10615		29.2645	2194.23		28.4425	14619.2		28.7221	9272.29		28.0847	7902		27.5209	9544.71		27.3047	9336.5		28.1325	5934		28.5668	13260.3		29.18	3110.61		6.37623
	28.9296	7000.98		29.0342	5089		28.3861	9582		28.9877	8082.7		28.1958	9962		28.1502	12552.7		28.4686	8277		29.3048	1613.26		28.4833	8500		28.7628	10476		28.1253	5381.01		27.5615	8216		27.3458	8515		28.173	11646		28.6073	8463		29.2205	2392.28		6.38262
	28.9697	7724		29.0743	3594		28.4266	11884		28.9942	7391.3		28.2362	7990		28.191	10166		28.5096	11052		29.3452	1268		28.5242	7934		28.8037	7649		28.1662	10550		27.6022	12664		27.3866	7520		28.2138	10178		28.6478	11213		29.2612	1671.62		6.3891
	29.0096	5338.54		29.1144	3541.21		28.467	11827		29.0345	6631		28.2767	5945		28.2315	8716		28.5501	9045		29.3856	825.11		28.5647	7188		28.8441	9891.51		28.2069	8299.61		27.643	9404		27.4273	8750		28.2545	8421.52		28.6887	13147.4		29.3017	1540.94		6.39563
	29.0156	6252.59		29.1547	2604.54		28.5079	11333		29.0745	6206		28.3172	8713		28.272	7472.21		28.5906	9227		29.426	716.382		28.6051	11347		28.8506	7182		28.2477	10141		27.684	9984.94		27.4678	7700		28.2951	9076.81		28.7297	8852		29.3422	1194.62		6.40203
	29.0218	5609.55		29.1951	2078		28.5489	7695.29		29.1146	3511.32		28.3577	10000		28.3126	9748.72		28.631	8480		29.4663	539.243		28.6456	7350		28.8912	9790		28.2883	9924.16		27.7247	8817		27.5085	7939		28.3359	8787.58		28.7702	8440.49		29.3825	883.696		6.40843
	29.0622	6143		29.2352	2066.02		28.5893	7139.3		29.1548	3277		28.3982	6791.87		28.3529	9369		28.6716	8550		29.4727	649.453		28.6862	10726.4		28.9316	9988.86		28.3287	8268		27.7656	10117		27.5495	11105		28.3766	11013.8		28.8109	9667		29.389	1130.6		6.4149
	29.0682	5269.14		29.2756	1385.09		28.6297	10740		29.1953	2779.74		28.4392	9699		28.3935	10959		28.7126	7869		29.5132	484		28.7272	7755		28.9377	9580.89		28.3694	10669.2		27.8063	8910.18		27.5901	8846		28.4174	10290		28.8515	7333		29.4294	806		6.42132
	29.1085	5043		29.316	1086		28.6362	9784		29.2357	1569		28.4797	8159		28.4342	9802.7		28.7533	9692		29.5536	532.42		28.7679	10079		28.9443	9863		28.41	9016		27.8473	10491		27.6308	7615.69		28.4584	8149		28.8919	10359.6		29.4699	753.067		6.42772
	29.1485	2953.75		29.3223	1252.51		28.677	9431.04		29.2761	1669.5		28.5203	10439.6		28.4749	12158		28.794	8565.64		29.5601	434.437		28.8085	10206		28.9506	8576.91		28.4508	9984		27.8881	9032		27.6716	9831		28.4993	8910.83		28.9322	9840.17		29.4764	574.258		6.43415
	29.1888	2633		29.3628	1002.56		28.7181	10269		29.3164	1020		28.5609	5227		28.516	8508		28.8346	10196.3		29.6006	388.752		28.8491	8717.43		28.9572	8645		28.4917	14990		27.9287	10773		27.7122	9659.14		28.54	7584		28.9383	9730.86		29.5169	626.218		6.44062
	29.2291	2343.09		29.4031	833.333		28.7586	6847		29.3567	1111.48		28.6014	8910		28.5566	8295		28.875	10054.5		29.641	366.672		28.8554	11800.5		28.9636	8193.46		28.5327	10234.6		27.9693	9999.97		27.753	6806		28.5806	8850.59		28.9448	8293.54		29.5234	506		6.44708
	29.2695	2175.13		29.4094	965		28.7991	11203.9		29.3971	1101.43		28.6078	10224		28.5968	7083.17		28.9153	8424		29.6475	309.049		28.8959	9355.59		28.9701	8883.22		28.573	10334		28.01	11680.1		27.7936	7020		28.6214	8290		28.9513	8510.05		29.53	687		6.45348
	29.3101	1472.84		29.4159	666.944		28.8398	8345.75		29.4374	607		28.6141	8569		28.6373	10121.8		28.9215	9954.73		29.654	350		28.902	11527		28.9765	8114.08		28.6135	12981		28.0508	9744		27.8344	10012		28.6625	12073		28.9578	9348.09		29.5363	601		6.45988
	29.3505	1295		29.4224	813.508		28.8802	7910		29.4779	783.247		28.6545	9627.65		28.6779	7798.77		28.9279	9786		29.6945	238.799		28.9425	8038.3		28.983	8046		28.654	9008.74		28.0919	7105		27.8753	10519		28.7036	7010		28.9643	8783		29.5431	471		6.46643
	29.3909	1100.17		29.4629	647.868		28.9204	9424.61		29.4842	652.347		28.6951	6397.98		28.7188	10273		28.9346	9652.96		29.7349	350		28.9487	9434		29.0234	5628		28.6948	9898.31		28.1324	7694		27.916	9536.55		28.7446	6367		28.9705	6490.96		29.5495	572		6.4728
	29.4313	1076.06		29.4693	536.263		28.9606	7859.45		29.5248	520.137		28.7015	8569		28.7597	9471.94		28.9411	8673.43		29.7414	373		28.9551	7600.88		29.0635	6055.83		28.7357	12081.8		28.1734	11799		27.9565	10238		28.7853	9183.51		28.9771	7439.37		29.59	496		6.47927
	29.4717	733.995		29.4758	612.214		28.9668	8174.65		29.5651	342		28.742	7860		28.8003	9205.08		28.9815	8783.36		29.7479	366		28.9615	7323.23		29.0697	6349.84		28.7764	12120.3		28.2141	9456		27.9972	9080.4		28.8258	11254.7		28.9835	7408		29.5966	477.521		6.48582
	29.5119	736.652		29.5162	537.119		28.9732	6538.72		29.5715	350		28.7824	8775		28.8407	7281.47		28.9877	6997.14		29.7544	404		28.9679	7731.47		29.1101	4744.94		28.817	8971.58		28.2546	10361.9		28.0379	9945		28.8663	8794		28.9899	6964.66		29.6033	491		6.49222
	29.5185	584		29.5226	458.333		28.9796	8150		29.578	388.953		28.7889	6556		28.8809	10222		28.9941	7349.17		29.761	318		28.9744	8815		29.1506	3681		28.8575	11048.8		28.2953	10782		28.0789	7530		28.9067	8384		28.9963	7889		29.6437	320		6.49862
	29.5248	596		29.5292	449.121		29.0199	6566.66		29.5846	333		28.8293	9646.21		28.9211	8835.07		29.0005	7409.23		29.7675	302.68		29.0148	6826.57		29.191	2873.25		28.8978	9642.14		28.3358	10882		28.12	10813		28.9472	7444.07		29.0028	7953		29.684	548.67		6.50502
	29.5653	482.405		29.5357	444		29.0261	7912.33		29.6251	329		28.8697	9576		28.9273	7877		29.007	6719.96		29.774	304		29.0209	6123.64		29.2315	2329.79		28.9379	9195		28.3766	11207.7		28.1606	8484		28.9872	6494		29.0093	7615.98		29.6908	370.369		6.51137
	29.6057	527.698		29.5422	373.853		29.0325	5786.91		29.6315	376		28.9102	7135		28.9675	6976.77		29.0134	6624.42		29.7806	299		29.0612	6820.85		29.272	1852.15		28.9781	8482		28.4173	13555		28.2016	4313.73		29.0275	6559		29.0158	6690		29.6973	388		6.51783
	29.6122	447.341		29.5487	470.577		29.0726	5821.44		29.6381	345		28.9509	6208		28.9736	6675.08		29.0539	4255.77		29.7871	303.097		29.0674	5899.13		29.3123	1333.37		28.9843	7057.04		28.458	11493		28.2421	10494		29.0675	4909.22		29.0221	6164.9		29.7039	440		6.52425
	29.6187	392		29.5552	483.121		29.1127	4314.84		29.6446	411.268		28.9569	8792.01		28.9801	6817.91		29.06	5205.64		29.7937	394.538		29.0739	4732.11		29.3527	1165.81		28.9907	7157.03		28.499	8459		28.2827	9248.02		29.1075	4067		29.0285	6226.41		29.7105	401.285		6.53062
	29.6252	495.506		29.5617	439.183		29.1528	3735.15		29.6513	448.747		28.963	6199		28.9865	6458		29.0665	4635.31		29.8003	315		29.1142	3191.34		29.393	1004		29.031	7042.79		28.5399	11410		28.3234	9880.38		29.148	3049.91		29.035	6432		29.7171	446		6.53713
	29.6317	406.117		29.5682	391		29.193	2186		29.6578	385		29.0032	7247		28.9929	6370.92		29.107	4809		29.8069	316.109		29.1546	2732.59		29.4335	828.474		29.071	5696.87		28.5802	9267		28.3639	8498		29.1885	2653.77		29.0415	6106		29.7237	347.067		6.5436
	29.6381	372.07		29.5748	419		29.2334	2187.58		29.6981	306		29.0431	8129		29.0333	5185.18		29.1473	3783.95		29.8134	294		29.1949	2288.25		29.4739	640.015		29.1111	5059.09		28.6207	9605		28.4046	8372		29.2292	2031.81		29.0479	6357.91		29.7304	488		6.54993
	29.6447	459		29.5814	321.629		29.2737	1652.24		29.7385	354.373		29.0492	7032.18		29.0394	4998.04		29.1873	3010.84		29.8199	326.445		29.2354	1904		29.4803	662.903		29.1516	3249.92		28.6611	10759		28.4452	9772		29.2697	1564.74		29.0543	4098.88		29.737	423.883		6.5563
	29.6511	438.978		29.5878	488.174		29.3142	1682.69		29.7452	297		29.0894	6966.79		29.0458	4917.28		29.2275	2374.92		29.8265	289.807		29.2757	1937.68		29.4868	678.263		29.1921	2625.07		28.7019	10624		28.486	8584		29.3103	1495.37		29.0607	5531.23		29.7435	514		6.56275
	29.6577	416.021		29.5944	348.307		29.3544	1091		29.7516	287.747		29.0955	5879.71		29.0522	4450.12		29.2679	1656		29.8331	298.758		29.3161	1314.24		29.5275	584.062		29.2326	2196.77		28.7428	11614		28.527	10167		29.3508	1285.24		29.1012	4735.14		29.7502	374.548		6.56923
	29.6642	395.603		29.6009	339.68		29.3608	1320.22		29.7583	320		29.1018	5386.21		29.0926	4213.39		29.308	1342		29.8397	336		29.3224	1344		29.5341	618.628		29.273	1857.49		28.7836	12526		28.5676	12468.1		29.3913	1002.75		29.1075	4508.21		29.7568	377.748		6.5756
	29.6707	303		29.6074	357.747		29.4012	1080		29.7649	338		29.1081	5570.78		29.1328	3624.19		29.3143	1376.92		29.8462	381.843		29.3629	870		29.5407	608.052		29.3135	1462.77		28.8242	9852		28.6079	11373		29.4318	749		29.1139	4193.11		29.7633	335.777		6.58197
	29.6772	357.71		29.6139	323		29.4414	791.69		29.7715	349.762		29.1483	4006.78		29.1731	2762		29.3546	1159.82		29.8528	339		29.4032	999		29.5811	417.439		29.354	1215.47		28.8647	11756.8		28.6484	11151		29.4724	614.178		29.1546	2980.88		29.77	396		6.5885
	29.6837	357		29.6204	383		29.4478	769.097		29.7781	377		29.1545	4138.71		29.2135	1935.08		29.3949	846.086		29.8593	332.342		29.4096	977.866		29.5877	384.288		29.3945	874.184		28.905	7183.08		28.6889	11288		29.5129	724.065		29.1947	2855		29.7767	474		6.59488
	29.6902	363		29.6269	398.228		29.4543	691.473		29.7847	337		29.1947	3215		29.2538	1888.48		29.4353	611.038		29.8659	352		29.4161	954.535		29.5943	477.797		29.4349	834.958		28.9111	8192.6		28.7298	11007		29.5533	473.596		29.2349	2274.56		29.7833	420.14		6.60123
	29.6967	416		29.6335	407.62		29.4948	574.629		29.7912	262		29.235	2636.4		29.294	1692.95		29.4416	617.611		29.8725	234		29.4567	651.866		29.6009	463		29.4755	657		28.9177	8370.13		28.7709	10065		29.5938	452		29.2753	1629.06		29.79	390		6.60775
	29.7032	438		29.6401	254.032		29.5013	555.249		29.7978	311.132		29.2753	1923.77		29.3342	1187.69		29.4482	731.649		29.879	404		29.4631	686		29.6415	432		29.5159	518.621		28.9242	9895		28.8114	7110		29.6342	375.281		29.3155	1316.27		29.7965	394		6.61412
	29.7096	364.504		29.6465	276.372		29.5416	565.278		29.8043	310.875		29.3158	1545.57		29.3405	1297.75		29.4548	798.747		29.8856	256.823		29.4697	715		29.6481	383.747		29.5563	546		28.9307	9191.56		28.8521	11141.7		29.6407	388.806		29.3557	1023.46		29.8031	457.133		6.62053
	29.7161	410		29.6531	326.214		29.582	315		29.811	297		29.3563	1488.65		29.3469	1004.04		29.4614	738.004		29.8921	249.505		29.4763	759		29.6547	400		29.5628	494		28.9371	7838.91		28.8926	11681.5		29.6812	473		29.396	886.327		29.8099	395.969		6.62695
	29.7226	431		29.6597	421		29.5885	408		29.8175	308.872		29.3966	1200.62		29.3535	997.028		29.5018	590.846		29.8987	334.372		29.5167	630.014		29.6953	389.659		29.5693	463.515		28.9435	8537		28.9327	8475		29.6878	340		29.4363	769.654		29.8165	407.544		6.63333
	29.7291	302		29.6662	260.014		29.5951	348		29.8241	168.533		29.4369	1021		29.3938	836.955		29.5082	495		29.9053	357		29.5572	430		29.7358	319.034		29.6098	421.135		28.95	8414		28.9389	8330.73		29.6944	440.827		29.4428	784.891		29.8232	320.748		6.63972
	29.7357	374		29.6728	366.217		29.6015	366.213		29.8305	232		29.4772	890.995		29.4002	795		29.5148	504		29.912	321		29.5636	586		29.7423	416		29.6503	359.268		28.9565	7662.84		28.9454	7664.72		29.701	320.281		29.4833	616.653		29.8297	466.931		6.64623
	29.7421	290.349		29.6793	213.847		29.6421	370		29.8371	295.998		29.5177	643.691		29.4066	899.196		29.5214	525		29.9185	298.412		29.5702	476		29.749	318		29.6568	453.747		28.9628	9946		28.9518	8672.2		29.7075	367.627		29.4898	800.474		29.8362	443.893		6.65272
	29.7487	357.449		29.6858	294.785		29.6486	299.921		29.8438	323		29.5579	727.573		29.4132	700.954		29.528	593.047		29.9251	342.106		29.6106	393		29.7555	404		29.6634	430		28.9694	7397.14		28.9583	9569.08		29.7142	328.38		29.4963	625		29.843	323.667		6.6591
	29.7553	378		29.6924	431		29.6552	235		29.8505	297.869		29.5644	603.121		29.4537	657		29.5344	519.646		29.9316	337		29.6171	499.89		29.7622	455		29.67	392		28.9759	8811		28.9648	8102.77		29.7208	403		29.5029	704.4		29.8495	342		6.66552
	29.7618	390.734		29.699	371.283		29.6956	302.08		29.857	294		29.5708	479.761		29.494	587.923		29.541	409.746		29.9382	288.125		29.6236	370.062		29.7687	362.191		29.6767	446		28.9823	6849.87		28.9712	8752.61		29.7274	442.015		29.5435	563.966		29.8562	450.013		6.67192
	29.7683	306		29.7055	305.655		29.7021	306.767		29.8635	321.593		29.5773	590.53		29.5005	450		29.5815	424		29.9447	328.961		29.6301	452.398		29.7753	324.04		29.6832	439		28.9888	6805.92		28.9776	8210.08		29.7339	392.476		29.584	412		29.8629	363.747		6.67837
	29.7748	325		29.712	258		29.7086	295		29.87	293.7		29.6178	571.972		29.5409	421		29.6219	362.266		29.9514	302.449		29.6706	371		29.7819	439		29.7236	443.937		28.9952	6471.29		28.984	10003.3		29.7404	340.484		29.5905	403.08		29.8695	377.373		6.6848
	29.7813	310.485		29.7185	229.773		29.7152	300.607		29.8766	354		29.6582	428.058		29.5474	358		29.6286	369.333		29.9578	214		29.7111	385		29.7885	283.403		29.7302	348		29.0355	5230		28.9904	9427.39		29.7471	316.937		29.5971	570		29.8761	377.928		6.69117
	29.7878	391.27		29.7251	405		29.7218	325		29.8832	326.461		29.6646	473		29.5539	476.262		29.669	330.747		29.9644	302.256		29.7176	421.986		29.7951	338.838		29.7369	421.137		29.0417	6362.85		28.9969	6797.47		29.7537	353.28		29.6038	457		29.8827	315		6.69763
	29.7943	322.484		29.7316	249		29.7284	252.759		29.8898	278.842		29.6711	349.894		29.5605	477.099		29.7094	279.29		29.971	243.728		29.758	309.994		29.8018	383		29.7434	421		29.0482	5540.24		29.0033	7452.75		29.7602	345		29.6104	404		29.8894	470.438		6.70397
	29.8008	364.445		29.7382	297.772		29.7688	274		29.8964	281.694		29.6776	452.263		29.6009	306		29.716	345.789		29.9776	409		29.7645	301.13		29.8085	395		29.7501	425		29.0547	6068		29.0437	6551.61		29.7669	451		29.617	410.836		29.896	385		6.71048
	29.8073	263.407		29.7447	309		29.7753	303.537		29.9029	305		29.6841	439.667		29.6412	404		29.7227	300					29.7711	369		29.8151	379.559		29.7567	404.78		29.0951	4712.78		29.0498	6038.51		29.7735	398		29.6236	500.076		29.9027	363		6.71687
	29.8138	408		29.7513	333		29.7819	218		29.9095	249.312		29.6905	422		29.6478	269.641		29.7292	410					29.8116	407		29.8217	389.933		29.7633	428		29.1013	4595		29.0562	5363.99		29.7802	382		29.6302	447.859		29.9092	383.861		6.72327
	29.8203	358.875		29.7578	275.458		29.7884	281.698		29.9161	329.758		29.6971	447		29.6542	407		29.7358	248.934					29.818	371		29.8283	296		29.7699	443		29.1417	2978.8		29.0967	5307.18		29.7869	402.748		29.6368	463		29.9158	353		6.7297
	29.8269	251		29.7644	300.168		29.795	304.689		29.9227	300.609		29.7036	353		29.6609	348		29.7424	329					29.8247	368		29.8348	396		29.7765	365		29.1821	2661.39		29.1368	3591		29.7934	332		29.6434	274.463		29.9225	361.366		6.73612
	29.8333	410.561		29.7708	356		29.8015	225.153		29.9292	320		29.7101	443		29.7014	226		29.749	314.198					29.8313	333.373		29.8416	338		29.783	313		29.2223	2344.22		29.177	3519.73		29.8	346		29.65	378.186		29.9291	378.018		6.74255
	29.8398	256		29.7775	271		29.8081	315		29.9359	264		29.7167	435.747		29.7078	295.021		29.7556	309.046					29.8378	368		29.8482	350		29.7897	371.845		29.2628	1459		29.2174	2420.61		29.8066	362.75		29.6566	390.176		29.9358	370.969		6.74893
	29.8464	344.85		29.784	263.414		29.8148	357.852		29.9423	321		29.7233	277		29.7144	285.715		29.7623	294.504					29.8444	325.631		29.8548	385		29.7963	422.714		29.3031	1652.09		29.2579	2179.79		29.8133	411.033		29.6632	460		29.9424	488		6.75528
	29.853	285.558		29.7906	347.991		29.8213	247		29.949	323.025		29.7297	331		29.7209	304.927		29.7688	343.94					29.851	335.256		29.8615	329		29.803	357.632		29.3434	1311		29.2982	1739.74		29.8199	376		29.6699	493		29.949	313		6.76172
	29.8595	284.085		29.7971	275.871		29.8278	272.756		29.9556	187		29.7362	298.758		29.7274	251.748		29.7754	316					29.8575	357.373		29.8682	381.752		29.8095	324		29.3838	927		29.3385	1326.29		29.8265	339.469		29.6765	294.944		29.9556	384.187		6.76813
	29.866	257		29.8037	296.419		29.8344	287.247		29.9621	314.089		29.7427	434.533		29.7339	281.656		29.782	236.064					29.8641	314.792		29.8748	367.08		29.8161	312.372		29.3902	1103.8		29.3786	898.286		29.8331	352		29.683	420		29.9624	424.813		6.77452
	29.8726	290		29.8103	304.624		29.841	263.373		29.9687	314.78		29.7493	463.429		29.7404	283.162		29.7885	260.473					29.8706	332.998		29.8813	329		29.8227	392.174		29.3968	1003.28		29.4191	792		29.8398	260.358		29.6897	394		29.969	409		6.78093
	29.879	269.703		29.8168	315.655		29.8476	235.365		29.9753	315.872		29.7558	426.527		29.7471	325.748		29.7952	310.062					29.8772	285		29.8881	370.787		29.8293	326		29.4372	780.59		29.4593	719.923		29.8464	322		29.6962	439		29.9756	352		6.7873
	29.8855	280		29.8232	214		29.8541	303					29.7624	327		29.7537	198.165		29.8017	295					29.8838	341.093		29.8947	387		29.8361	447.187		29.4436	812.322		29.4997	735.349		29.8531	334.352		29.703	372.305					6.7938
	29.892	305		29.8299	269.896		29.8607	260.569					29.7689	323		29.7601	321		29.8083	279.487					29.8904	428		29.9013	320.371		29.8426	402		29.4503	826.87		29.5061	582.952		29.8597	398		29.7096	337.413					6.80022
	29.8985	244.019		29.8364	377.177		29.8672	337.235					29.7754	295		29.7668	273.68		29.815	314.215					29.8969	285.923		29.908	240		29.8492	350.13		29.4568	783.45		29.5126	562.159		29.8663	380.14		29.7162	336					6.80668
	29.905	229.786		29.8429	301.185		29.8738	280.533					29.782	249.747		29.7733	333.486		29.8216	275.871					29.9035	303		29.9145	423.522		29.8558	466.703		29.4974	686.006		29.5193	495.718		29.8729	366.95		29.7227	333.237					6.81308
	29.9115	331.027		29.8494	306.584		29.8804	253					29.7885	365		29.7799	300		29.8282	416					29.91	262.159		29.9212	356		29.8625	416.018		29.5378	543		29.5598	458.148		29.8796	338		29.7295	476					6.81947
	29.9181	342		29.8559	326.967		29.887	313.485					29.795	345.588		29.7865	287		29.8348	313.126					29.9167	347.753		29.9278	266		29.869	397		29.5783	408		29.5663	426.122		29.8862	414		29.7361	372.31					6.82592
	29.9246	248.715		29.8625	318		29.8937	288					29.8016	302		29.7931	281.69		29.8414	308.724					29.9233	339.585		29.9344	310.853		29.8757	341.702		29.5847	450		29.5728	432		29.8928	334.201		29.7427	294.683					6.83232
	29.931	317		29.8691	297		29.9001	305.732					29.8081	220.925		29.7997	302.022		29.8479	366.955					29.9298	327.254		29.941	364.677		29.8822	401		29.5913	419.747		29.6134	407		29.8994	279.998		29.7494	379					6.83875
	29.9376	308		29.8756	253		29.9068	255.373					29.8145	311.777		29.8062	262.223		29.8545	320.031					29.9365	346		29.9476	381.234		29.889	359		29.5981	425.347		29.6199	401.975		29.9062	330		29.756	458.373					6.84518
	29.9441	358.372		29.8822	281.241		29.9133	295					29.8211	411.486		29.8129	333.027		29.861	354.295					29.943	364.792		29.9544	357.904		29.8956	394.372		29.6386	385.062		29.6264	477.287		29.9128	279.66		29.7627	428.78					6.85145
	29.9505	354		29.8888	220.744		29.92	300					29.8277	324		29.8195	293.747		29.8677	343.919					29.9494	306		29.961	331		29.9022	384.372		29.645	395		29.633	375		29.9194	361		29.7692	405					6.85803
	29.9571	252		29.8953	237		29.9266	316.171					29.8342	268.035		29.826	283.004		29.8743	287					29.9561	292		29.9677	398.93		29.9088	383		29.6516	406.082		29.6396	510.831		29.926	400.402		29.776	349.855					6.86448
	29.9638	255		29.9019	287		29.9331	257					29.8407	276.932		29.8325	295		29.8809	276.678					29.9626	332		29.9743	368.698		29.9154	446		29.6583	519.137		29.6462	451.103		29.9326	473.085		29.7826	373.46					6.87092
	29.9703	268		29.9084	292.1		29.9398	314					29.8473	255		29.8392	257		29.8875	228					29.9693	374					29.9219	390.372		29.6988	378.601		29.6528	377		29.9392	383.772		29.7892	392					6.87728
	29.9767	281		29.9149	239.616		29.9462	288.294					29.8537	322		29.8457	262.056		29.8939	280					29.9759	291.645					29.9286	429		29.7053	337.553		29.6594	370		29.9457	263		29.7958	350.866					6.88377
				29.9215	306.202		29.9529	318.373					29.8603	266.369		29.8861	296.066		29.9005	261.927											29.9352	388.006		29.7119	390		29.6998	310.646		29.9524	297		29.8025	404.373					6.89013
				29.9281	222		29.9595	251					29.8667	315		29.8926	226.374		29.9073	278.672											29.9419	266.335		29.7184	411.269		29.7063	357.409		29.9589	338.166		29.8091	405.621					6.89653
				29.9347	258.503		29.9661	354					29.8734	303.221		29.8992	297.405		29.9138	198.998											29.9485	300.347		29.7251	428		29.7129	335.301		29.9657	319.654		29.8158	346					6.90297
				29.9413	322.744		29.9726	246					29.8799	230.432		29.9397	249		29.9203	256.769											29.9551	380.011		29.7317	386.066		29.7195	405		29.9723	422.199		29.8224	336.982					6.90935
				29.9478	284		29.9791	292					29.8864	272		29.9463	308.38		29.927	362.517											29.9617	344		29.7382	415.714		29.726	382					29.829	400.735					6.9158
				29.9542	274.997								29.893	319		29.9528	310.528		29.9336	306.998											29.9683	301		29.7448	393.082		29.7326	437.898					29.8356	399					6.92222
				29.9609	296.708								29.8995	282		29.9594	233.445		29.9402	252											29.9749	274		29.7515	276		29.7391	378					29.8423	362.433					6.9287
				29.9674	213								29.9061	336		29.9659	312		29.9468	282.383														29.758	332		29.7458	347.463					29.8489	357.129					6.93515
				29.9738	241								29.9126	245		29.9724	210		29.9534	261.891														29.7647	367.258		29.7522	329					29.8556	338.641					6.94147
													29.9191	272.726		29.9791	351.955		29.9599	306.547														29.7713	479.332		29.7588	308					29.8621	313					6.94792
													29.9256	271					29.9666	289														29.778	280.766		29.7654	390.67					29.8688	406					6.95425
													29.9321	262.097					29.9732	267														29.7845	365.224		29.772	289.057					29.8754	354.404					6.96073
													29.9386	270.454																				29.7912	423		29.7785	421.562					29.8821	387.193					6.96715
													29.9451	223.157																				29.7977	461.738		29.7852	328					29.8888	370					6.97358
													29.9517	257																				29.8044	315		29.7918	274					29.8953	329.143					6.98003
													29.9581	282.824																				29.8109	413.665		29.7983	298.887					29.902	380					6.98642
													29.9647	314.778																				29.8176	418.373		29.8049	346.513					29.9087	357					6.99285
													29.9712	256.441																				29.8241	366.441		29.8116	316.428					29.9153	415.874					6.99925
													29.9778	222																				29.8308	350.373		29.8181	305.111					29.922	378.679					7.00572
																																		29.8375	374.998		29.8247	400.768					29.9286	306.513					7.01222
																																		29.8441	414.176		29.8313	378					29.9352	412.775					7.01858
																																		29.8507	376		29.8379	286.924					29.9418	350.079					7.025
																																		29.8573	384.373		29.8446	323.939					29.9486	358					7.03145
																																		29.8639	374		29.8511	377.491					29.9551	419.423					7.03785
																																		29.8705	398		29.8576	415					29.9618	388.279					7.04425
																																		29.8771	262		29.8643	323.373					29.9684	331					7.0507
																																		29.8837	354		29.8708	393.574					29.975	284					7.0572
																																		29.8904	328.295		29.8775	354											7.06362
																																		29.897	373.872		29.884	353.373											7.06998
																																		29.9036	373		29.8906	345.293											7.07643
																																		29.9102	360.299		29.8971	351											7.08285
																																		29.9168	308		29.9037	280.623											7.08923
																																		29.9234	400		29.9102	314.736											7.09565
																																		29.93	508.658		29.9168	358.216											7.10208
																																		29.9367	364		29.9235	309											7.10855
																																		29.9433	373.278		29.9301	307.132											7.115
																																		29.95	378.219		29.9366	324											7.12147
																																		29.9567	235.387		29.9433	360											7.12783
																																		29.9632	429.579		29.9499	340											7.13427
																																		29.9698	364		29.9565	288											7.1407
																																		29.9764	344.168		29.9629	330.473											7.14705
																																					29.9696	323											7.15348
																																					29.9762	402											7.15997
																																																	7.1664
																																																	7.17285
																																																	7.17935
																																																	7.18575
																																																	7.19217
																																																	7.19857
																																																	7.20503
																																																	7.21147
																																																	7.2179
																																																	7.22438
																																																	7.23083
																																																	7.23727
																																																	7.24362
																																																	7.25007
																																																	7.25655
																																																	7.26303
																																																	7.26947
																																																	7.27587
																																																	7.28238
																																																	7.28878
																																																	7.2951
																																																	7.30155
																																																	7.30793
																																																	7.31443
																																																	7.32085
																																																	7.32737
																																																	7.33377
																																																	7.34022
																																																	7.34662
																																																	7.35298
																																																	7.35953
																																																	7.36588
																																																	7.37233
																																																	7.37865
																																																	7.38517
																																																	7.39162
																																																	7.39803
																																																	7.40447
																																																	7.41085
																																																	7.41735
																																																	7.4237
																																																	7.43018
																																																	7.43667
																																																	7.44307
																																																	7.44945
																																																	7.45583
																																																	7.46227
																																																	7.46875
																																																	7.47512
																																																	7.48148
																																																	7.48797
																																																	7.49432
																																																	7.50072
																																																	7.50707
																																																	7.51352
																																																	7.51997
																																																	7.52637
																																																	7.53282
																																																	7.53918
																																																	7.54563
																																																	7.55203
																																																	7.55847
																																																	7.56485
																																																	7.57123
																																																	7.57762
																																																	7.5841
																																																	7.59058
																																																	7.59693
																																																	7.6034
																																																	7.60983
																																																	7.61622
																																																	7.62252
																																																	7.62905
																																																	7.63543
																																																	7.64185
																																																	7.64828
																																																	7.68867
																																																	7.69513
																																																	7.7354
																																																	7.77582
																																																	7.81605
																																																	7.82253
																																																	7.86268
																																																	7.86912
																																																	7.87552
																																																	7.91598
																																																	7.95633
																																																	7.96262
																																																	8.00283
																																																	8.04308
																																																	8.08335
																																																	8.12362
																																																	8.16397
																																																	8.17028
																																																	8.21043
																																																	8.25087
																																																	8.29105
																																																	8.33143
																																																	8.37167
																																																	8.41183
																																																	8.45218
																																																	8.45852
																																																	8.49882
																																																	8.53912
																																																	8.57928
																																																	8.58558
																																																	8.5919
																																																	8.63235
																																																	8.63857
																																																	8.64483
																																																	8.65113
																																																	8.6574
																																																	8.69765
																																																	8.7378
																																																	8.74413
																																																	8.78435
																																																	8.82467
																																																	8.86477
																																																	8.87102
																																																	8.91137
																																																	8.95167
																																																	8.99192
																																																	9.03208
																																																	9.0724
																																																	9.11258
																																																	9.153
																																																	9.19313
																																																	9.23338
																																																	9.27358
																																																	9.31395
																																																	9.35435
																																																	9.3606
																																																	9.40073
																																																	9.44118
																																																	9.4474
																																																	9.48778
																																																	9.52818
																																																	9.56827
																																																	9.6084
																																																	9.64867
																																																	9.68905
																																																	9.72927
																																																	9.76968
																																																	9.80997
																																																	9.85042
																																																	9.89065
																																																	9.931
																																																	9.97137
																																																	10.0116
																																																	10.0518
																																																	10.0921
																																																	10.1323
																																																	10.1728
																																																	10.2129
																																																	10.2533
																																																	10.2938
																																																	10.3341
																																																	10.3745
																																																	10.4148
																																																	10.4552
																																																	10.4956
																																																	10.5358
																																																	10.5762
																																																	10.6164
																																																	10.6568
																																																	10.6971
																																																	10.7374
																																																	10.7777
																																																	10.8182
																																																	10.8586
																																																	10.8989
																																																	10.9392
																																																	10.9796
																																																	11.0199
																																																	11.0603
																																																	11.1008
																																																	11.1412
																																																	11.1814
																																																	11.2217
																																																	11.2619
																																																	11.3024
																																																	11.3426
																																																	11.3829
																																																	11.4233
																																																	11.4635
																																																	11.5039
																																																	11.5444
																																																	11.5847
																																																	11.6251
																																																	11.6655
																																																	11.7059
																																																	11.7465
																																																	11.7867
																																																	11.8272
																																																	11.8674
																																																	11.9079
																																																	11.9485
																																																	11.9892
																																																	12.0299
																																																	12.0704
																																																	12.1109
																																																	12.1514
																																																	12.1918
																																																	12.2322
																																																	12.2726
																																																	12.313
																																																	12.3535
																																																	12.3939
																																																	12.4344
																																																	12.4748
																																																	12.5152
																																																	12.5558
																																																	12.5963
																																																	12.6368
																																																	12.6775
																																																	12.7179
																																																	12.7584
																																																	12.7988
																																																	12.8394
																																																	12.8799
																																																	12.9204
																																																	12.9608
																																																	13.001
																																																	13.0415
																																																	13.0823
																																																	13.1229
																																																	13.1631
																																																	13.2036
																																																	13.2442
																																																	13.2849
																																																	13.3254
																																																	13.3659
																																																	13.4065
																																																	13.4471
																																																	13.4878
																																																	13.5285
																																																	13.5687
																																																	13.6094
																																																	13.6501
																																																	13.6909
																																																	13.7316
																																																	13.7724
																																																	13.8129
																																																	13.8535
																																																	13.8945
																																																	13.935
																																																	13.9757
																																																	14.0165
																																																	14.0571
																																																	14.0978
																																																	14.1384
																																																	14.1791
																																																	14.2201
																																																	14.2609
																																																	14.3016
																																																	14.3425
																																																	14.383
																																																	14.4238
																																																	14.4645
																																																	14.5054
																																																	14.5463
																																																	14.587
																																																	14.6278
																																																	14.6686
																																																	14.7093
																																																	14.75
																																																	14.791
																																																	14.8316
																																																	14.8724
																																																	14.9133
																																																	14.9542
																																																	14.9948
																																																	15.0356
																																																	15.0764
																																																	15.1173
																																																	15.1581
																																																	15.1991
																																																	15.2397
																																																	15.2807
																																																	15.3217
																																																	15.3623
																																																	15.4031
																																																	15.4439
																																																	15.4847
																																																	15.5254
																																																	15.5662
																																																	15.6073
																																																	15.6481
																																																	15.6888
																																																	15.7295
																																																	15.7705
																																																	15.8114
																																																	15.8523
																																																	15.8932
																																																	15.9339
																																																	15.9747
																																																	16.0154
																																																	16.0561
																																																	16.0968
																																																	16.1377
																																																	16.1785
																																																	16.2191
																																																	16.2601
																																																	16.3009
																																																	16.3417
																																																	16.3826
																																																	16.4236
																																																	16.4645
																																																	16.5055
																																																	16.5464
																																																	16.5873
																																																	16.6282
																																																	16.6693
																																																	16.7104
																																																	16.7513
																																																	16.7922
																																																	16.833
																																																	16.874
																																																	16.9151
																																																	16.9559
																																																	16.9966
																																																	17.0375
																																																	17.0786
																																																	17.1197
																																																	17.1605
																																																	17.2015
																																																	17.2426
																																																	17.2834
																																																	17.3243
																																																	17.3652
																																																	17.4063
																																																	17.4472
																																																	17.4878
																																																	17.5286
																																																	17.5698
																																																	17.6108
																																																	17.6514
																																																	17.6923
																																																	17.7333
																																																	17.7741
																																																	17.8148
																																																	17.8557
																																																	17.8968
																																																	17.9374
																																																	17.9781
																																																	18.0189
																																																	18.0598
																																																	18.1002
																																																	18.141
																																																	18.1818
																																																	18.2224
																																																	18.2631
																																																	18.304
																																																	18.3452
																																																	18.3858
																																																	18.4266
																																																	18.4671
																																																	18.5078
																																																	18.5485
																																																	18.589
																																																	18.6295
																																																	18.6701
																																																	18.7108
																																																	18.7513
																																																	18.7921
																																																	18.8328
																																																	18.8739
																																																	18.915
																																																	18.9553
																																																	18.9956
																																																	19.036
																																																	19.0766
																																																	19.1172
																																																	19.1578
																																																	19.1984
																																																	19.2392
																																																	19.2798
																																																	19.3204
																																																	19.3609
																																																	19.4014
																																																	19.442
																																																	19.4827
																																																	19.5233
																																																	19.5642
																																																	19.6047
																																																	19.6452
																																																	19.6859
																																																	19.7265
																																																	19.733
																																																	19.7737
																																																	19.8144
																																																	19.8551
																																																	19.8959
																																																	19.9366
																																																	19.9776
																																																	20.0182
																																																	20.0587
																																																	20.0994
																																																	20.1401
																																																	20.1468
																																																	20.1872
																																																	20.2281
																																																	20.2689
																																																	20.3095
																																																	20.3501
																																																	20.3906
																																																	20.4312
																																																	20.4719
																																																	20.5126
																																																	20.5531
																																																	20.5936
																																																	20.6342
																																																	20.6751
																																																	20.7157
																																																	20.7567
																																																	20.7975
																																																	20.8384
																																																	20.8792
																																																	20.9199
																																																	20.9606
																																																	21.0013
																																																	21.0419
																																																	21.0831
																																																	21.1239
																																																	21.1646
																																																	21.2053
																																																	21.2461
																																																	21.2871
																																																	21.3278
																																																	21.3688
																																																	21.41
																																																	21.4513
																																																	21.4919
																																																	21.533
																																																	21.574
																																																	21.615
																																																	21.656
																																																	21.6967
																																																	21.7376
																																																	21.7783
																																																	21.8189
																																																	21.8596
																																																	21.9006
																																																	21.9413
																																																	21.9479
																																																	21.9883
																																																	22.0291
																																																	22.0697
																																																	22.1103
																																																	22.1509
																																																	22.1914
																																																	22.2322
																																																	22.2731
																																																	22.3142
																																																	22.3549
																																																	22.3957
																																																	22.4367
																																																	22.4774
																																																	22.5182
																																																	22.5589
																																																	22.5996
																																																	22.6401
																																																	22.681
																																																	22.7215
																																																	22.7617
																																																	22.8024
																																																	22.8433
																																																	22.8842
																																																	22.9253
																																																	22.9662
																																																	23.0073
																																																	23.048
																																																	23.0889
																																																	23.13
																																																	23.171
																																																	23.212
																																																	23.2531
																																																	23.2937
																																																	23.3345
																																																	23.3753
																																																	23.4161
																																																	23.4572
																																																	23.4983
																																																	23.5391
																																																	23.5797
																																																	23.6206
																																																	23.6611
																																																	23.7018
																																																	23.7425
																																																	23.7833
																																																	23.824
																																																	23.8647
																																																	23.9057
																																																	23.9468
																																																	23.9876
																																																	24.0283
																																																	24.0694
																																																	24.1105
																																																	24.1518
																																																	24.193
																																																	24.2344
																																																	24.2759
																																																	24.3173
																																																	24.3584
																																																	24.3997
																																																	24.4407
																																																	24.4819
																																																	24.5229
																																																	24.5639
																																																	24.6052
																																																	24.6461
																																																	24.6873
																																																	24.7284
																																																	24.7696
																																																	24.8106
																																																	24.8517
																																																	24.8928
																																																	24.9339
																																																	24.9749
																																																	25.0158
																																																	25.0566
																																																	25.0976
																																																	25.1389
																																																	25.1799
																																																	25.2208
																																																	25.2616
																																																	25.3026
																																																	25.3436
																																																	25.3847
																																																	25.4261
																																																	25.4672
																																																	25.5085
																																																	25.5499
																																																	25.5909
																																																	25.6316
																																																	25.6724
																																																	25.7135
																																																	25.7546
																																																	25.7958
																																																	25.837
																																																	25.8782
																																																	25.9194
																																																	25.9604
																																																	26.0013
																																																	26.0423
																																																	26.0833
																																																	26.1242
																																																	26.165
																																																	26.2061
																																																	26.2473
																																																	26.2884
																																																	26.3294
																																																	26.3701
																																																	26.4109
																																																	26.4516
																																																	26.4924
																																																	26.5333
																																																	26.5742
																																																	26.6154
																																																	26.6565
																																																	26.6974
																																																	26.7382
																																																	26.7791
																																																	26.8202
																																																	26.861
																																																	26.9019
																																																	26.9427
																																																	26.9839
																																																	27.0245
																																																	27.0656
																																																	27.1067
																																																	27.1473
																																																	27.1882
																																																	27.2293
																																																	27.2701
																																																	27.3106
																																																	27.3514
																																																	27.3919
																																																	27.4326
																																																	27.4731
																																																	27.5139
																																																	27.5546
																																																	27.5953
																																																	27.6362
																																																	27.6769
																																																	27.7175
																																																	27.7584
																																																	27.7993
																																																	27.8402
																																																	27.8808
																																																	27.8874
																																																	27.9281
																																																	27.9689
																																																	28.0099
																																																	28.0504
																																																	28.0915
																																																	28.132
																																																	28.1726
																																																	28.2133
																																																	28.2541
																																																	28.2947
																																																	28.3013
																																																	28.3419
																																																	28.3826
																																																	28.4234
																																																	28.4639
																																																	28.5045
																																																	28.545
																																																	28.5857
																																																	28.6266
																																																	28.6673
																																																	28.708
																																																	28.7489
																																																	28.7896
																																																	28.8302
																																																	28.8708
																																																	28.9111
																																																	28.9173
																																																	28.9237
																																																	28.9302
																																																	28.9367
																																																	28.9431
																																																	28.9495
																																																	28.956
																																																	28.9624
																																																	28.9689
																																																	28.9752
																																																	28.9816
																																																	28.9881
																																																	29.0283
																																																	29.0345
																																																	29.041
																																																	29.0474
																																																	29.0877
																																																	29.1281
																																																	29.1683
																																																	29.2085
																																																	29.2487
																																																	29.289
																																																	29.2953
																																																	29.3018
																																																	29.3082
																																																	29.3487
																																																	29.3551
																																																	29.3615
																																																	29.3681
																																																	29.4086
																																																	29.4149
																																																	29.4215
																																																	29.4619
																																																	29.5022
																																																	29.5087
																																																	29.5153
																																																	29.5218
																																																	29.5623
																																																	29.5688
																																																	29.5755
																																																	29.582
																																																	29.6225
																																																	29.629
																																																	29.6356
																																																	29.676
																																																	29.6826
																																																	29.6893
																																																	29.7297
																																																	29.7703
																																																	29.7767
																																																	29.7833
																																																	29.7899
																																																	29.7964
																																																	29.803
																																																	29.8096
																																																	29.8161
																																																	29.8226
																																																	29.8293
																																																	29.8359
																																																	29.8424
																																																	29.849
																																																	29.8557
																																																	29.8622
																																																	29.8688
																																																	29.8754
																																																	29.882
																																																	29.8886
																																																	29.8952
																																																	29.9018
																																																	29.9083
																																																	29.915
																																																	29.9215
																																																	29.928
																																																	29.9346
																																																	29.9412
																																																	29.9478
																																																	29.9544
																																																	29.9609
																																																	29.9674
																																																	29.9741
[truncated: 1 more columns]

## Sheet: Fig. 1d
Fig. 1d
	Picied HPLC-HRMS (XIC: 391.1340)
	BTx623-ctrl-24h			BTx623-ctrl-48h			BTx623-ctrl-72h			BTx623-ctrl-96h			BTx623-inf-24h			BTx623-inf-48h			BTx623-inf-72h			BTx623-inf-96h			SC748-5-ctrl-24h			SC748-5-ctrl-48h			SC748-5-ctrl-72h			SC748-5-ctrl-96h			SC748-5-inf-24h			SC748-5-inf-48h			SC748-5-inf-72h			SC748-5-inf-96h			Piceid standard
	Time	Intensity		Time	Intensity		Time	Intensity		Time	Intensity		Time	Intensity		Time	Intensity		Time	Intensity		Time	Intensity		Time	Intensity		Time	Intensity		Time	Intensity		Time	Intensity		Time	Intensity		Time	Intensity		Time	Intensity		Time	Intensity		Time
	0.00418333	0		0.00418333	0		0.00418333	0		0.00418333	0		0.00418333	0		0.00418333	0		0.00418333	0		0.00418333	0		0.00418333	0		0.00418333	0		0.00418333	0		0.00418333	0		0.00418333	0		0.00418333	0		0.00418333	0		0.00418333	0		0.00418333
	0.00905	0		0.00905	0		0.009	0		0.009	0		0.00901667	0		0.00901667	0		0.00898333	0		0.00898333	0		0.00898333	0		0.009	0		0.009	0		0.009	0		0.00898333	0		0.00898333	0		0.00901667	0		0.00901667	0		0.00898333
	0.0139	0		0.0139667	0		0.0138667	0		0.0138	0		0.0139167	0		0.01385	0		0.0137833	0		0.0137833	0		0.0137833	0		0.0138	0		0.0138	0		0.0138833	0		0.0137833	0		0.0137833	0		0.0139	0		0.01385	0		0.0137833
	0.0188833	0		0.0189333	0		0.0188167	0		0.0186	0		0.019	0		0.0188333	0		0.0186	0		0.0185833	0		0.0185833	0		0.0186	0		0.0186667	0		0.0189333	0		0.0185833	0		0.0186	0		0.0189	0		0.0188833	0		0.0185833
	0.0241667	0		0.02405	0		0.02365	0		0.0234167	0		0.0241667	0		0.0238	0		0.0234333	0		0.0234333	0		0.0233833	0		0.0234	0		0.0235	0		0.02405	0		0.0233833	0		0.0234	0		0.0240167	0		0.0241	0		0.0233833
	0.0295333	8		0.0291667	0		0.0285167	0		0.0282167	0		0.0292833	0		0.0289167	0		0.02835	0		0.0282333	0		0.0282	0		0.0282167	0		0.0283	0		0.0292667	0		0.0282	0		0.0282167	0		0.0292667	0		0.02945	0		0.0282
	0.03495	0		0.0340833	0		0.03335	0		0.0330167	0		0.0345333	0		0.034	0		0.0331667	0		0.03315	0		0.0330167	0		0.0330667	0		0.0331167	0		0.0348167	0		0.033	0		0.0330333	0		0.03465	0		0.0349	0		0.033
	0.0403167	0		0.0389833	0		0.0382	0		0.0378333	0		0.0398833	0		0.0389	0		0.0380667	0		0.0379667	0		0.0378333	0		0.0378833	0		0.0379167	0		0.0402833	0		0.0378167	0		0.03785	0		0.0401167	0		0.0403667	0		0.0378167
	0.0454	0		0.0439833	0		0.0430167	0		0.0426667	0		0.0449333	0		0.044	0		0.0428833	0		0.0427833	0		0.04265	0		0.0427167	0		0.0427167	0		0.0457	0		0.04265	0		0.04265	0		0.0453	0		0.0456	0		0.0426167
	0.0508	8		0.0488833	0		0.04785	0		0.0475	0		0.04985	0		0.0489333	0		0.0477	0		0.0476	0		0.04745	0		0.0476167	0		0.0475333	0		0.05115	0		0.04745	0		0.0474833	0		0.0504667	0		0.0511167	0		0.0474333
	0.05625	0		0.054	0		0.0528833	0		0.0523333	0		0.0546833	0		0.0538667	0		0.0525833	0		0.0524333	73.1437		0.0522667	0		0.05245	0		0.05245	0		0.05625	0		0.05225	0		0.0522667	0		0.0558333	0		0.0566167	0		0.05225
	0.0614833	0		0.05905	0		0.05775	0		0.05715	0		0.05955	0		0.0588167	0		0.0574167	0		0.0579167	0		0.0570667	0		0.0573	0		0.0573333	0		0.0615667	0		0.0570833	0		0.0570667	0		0.0608667	0		0.0618833	0		0.0570667
	0.06665	0		0.0641	0		0.0626167	0		0.06195	0		0.0647	0		0.0636333	0		0.0622167	0		0.0630833	0		0.0619333	0		0.0621167	0		0.06215	0		0.0667167	0		0.0619	0		0.0619	0		0.06615	0		0.0669333	0		0.0618833
	0.07155	0		0.0692667	0		0.0675167	0		0.0667667	0		0.0696333	0		0.0687	0		0.0670167	0		0.0680167	8		0.06675	0		0.0669167	0		0.06695	0		0.0720167	0		0.0667	0		0.0667167	0		0.0716167	0		0.07195	0		0.0667167
	0.0764167	0		0.07425	0		0.07235	0		0.0716333	0		0.07455	0		0.0735667	0		0.0718333	0		0.0731167	0		0.0715833	0		0.0717667	0		0.07175	0		0.07745	0		0.0716	0		0.0716833	0		0.0770667	0		0.0768833	0		0.0715167
	0.0813667	0		0.0791	0		0.0771667	0		0.07645	0		0.07955	0		0.0784167	0		0.0766333	0		0.07795	0		0.0764167	0		0.0765833	0		0.0765667	0		0.0826	0		0.0764167	0		0.0764833	0		0.0824167	0		0.0818833	0		0.0763333
	0.0864333	0		0.08395	0		0.082	0		0.0812667	0		0.0843833	0		0.08325	0		0.08145	0		0.0828333	0		0.0812333	0		0.0814	0		0.08145	0		0.0877167	0		0.0812167	0		0.0813333	0		0.0878167	0		0.0870167	0		0.0811667
	0.0916667	0		0.0887667	0		0.0868333	0		0.0860833	0		0.0893	0		0.0880667	0		0.0862667	0		0.08775	0		0.0860667	0		0.08625	0		0.0862667	0		0.0930833	0		0.0861333	0		0.0862167	0		0.0930167	0		0.09225	0		0.08605
	0.0967	0		0.0935667	0		0.09165	0		0.0909	0		0.09425	0		0.0928833	0		0.0910667	0		0.0927	0		0.0908833	0		0.0910833	0		0.0910667	0		0.0982833	0		0.0909333	0		0.09105	0		0.0981833	0		0.0973333	0		0.0908833
	0.101517	0		0.0983833	0		0.0964833	0		0.0957167	0		0.0990667	0		0.0977833	0		0.0958667	0		0.0976667	0		0.0957	0		0.0959333	0		0.0958833	0		0.1035	0		0.0957333	0		0.0958667	0		0.103533	0		0.102333	0		0.0956833
	0.1065	0		0.103267	0		0.101283	0		0.100533	0		0.1039	0		0.102633	0		0.100683	0		0.102533	0		0.100517	0		0.100733	0		0.10075	0		0.108617	0		0.10055	0		0.1007	0		0.1086	0		0.1074	0		0.1005
	0.111383	0		0.1081	0		0.106133	0		0.105433	0		0.108783	0		0.107433	0		0.1055	0		0.107333	0		0.105417	0		0.10555	0		0.10555	0		0.113683	0		0.105383	0		0.105533	0		0.11355	0		0.112433	0		0.10535
	0.11625	0		0.112933	0		0.11095	0		0.110233	0		0.113683	0		0.1123	0		0.110317	0		0.11215	0		0.110233	0		0.110367	0		0.110383	0		0.118633	0		0.110217	0		0.11035	0		0.118533	0		0.117717	0		0.1102
	0.121183	0		0.1178	0		0.1158	0		0.115067	0		0.118517	0		0.117133	0		0.115167	0		0.117017	2.28746		0.115033	0		0.115183	0		0.1152	0		0.1238	0		0.148933	0		0.11515	0		0.123633	0		0.122933	0		0.1491
	0.126067	0		0.122717	0		0.120633	0		0.119867	0		0.123367	0		0.12195	0		0.119983	0		0.156217	0		0.119933	0		0.12	0		0.120017	0		0.12875	0		0.15375	0		0.12	0		0.128733	0		0.127967	0		0.153917
	0.131	0		0.127533	0		0.12545	0		0.1247	0		0.1282	0		0.126767	0		0.1248	0		0.161067	0		0.12475	0		0.124817	0		0.12485	0		0.133733	0		0.158567	0		0.124817	0		0.133817	0		0.132817	0		0.15875
	0.135833	0		0.132333	0		0.130283	0		0.12955	0		0.133067	0		0.1316	0		0.12965	0		0.165917	0		0.129583	0		0.129633	0		0.129667	0		0.138783	0		0.163383	0		0.129667	0		0.138933	0		0.13765	0		0.163633
	0.140667	0		0.137167	0		0.135117	0		0.134367	0		0.137883	0		0.136417	0		0.134567	0		0.170833	0		0.1344	0		0.13445	0		0.134483	0		0.143767	0		0.1682	0		0.134467	0		0.1439	0		0.1425	0		0.20245
	0.145517	0		0.142067	0		0.14	0		0.139183	0		0.142683	0		0.141217	0		0.173283	0		0.209683	0		0.139217	0		0.139267	0		0.1393	0		0.149083	0		0.173017	0		0.139267	0		0.149	0		0.147333	0		0.207267
	0.150367	0		0.146867	0		0.144817	0		0.144	0		0.1475	0		0.14605	0		0.178117	0		0.214517	0		0.144033	0		0.144083	0		0.144117	0		0.187817	0		0.177817	0		0.144083	0		0.153867	0		0.152183	0		0.2121
	0.1552	0		0.15175	0		0.149617	0		0.14885	0		0.152333	0		0.15085	0		0.182917	0		0.219333	0		0.1489	0		0.148933	0		0.148917	0		0.19265	0		0.182617	0		0.1489	0		0.159117	0		0.156983	0		0.2169
	0.160017	0		0.15655	0		0.154433	0		0.187683	0		0.1572	0		0.1557	0		0.18775	0		0.2242	0		0.187633	0		0.15375	0		0.153733	0		0.1975	0		0.18745	0		0.153733	0		0.163967	0		0.161817	0		0.2217
	0.164867	0		0.161367	0		0.159283	0		0.192517	0		0.162033	0		0.160517	0		0.192567	0		0.229017	0		0.19245	0		0.15855	0		0.158533	0		0.2023	0		0.192267	0		0.158583	0		0.168933	0		0.16665	0		0.226567
	0.169667	0		0.1662	0		0.1641	0		0.197317	0		0.166883	0		0.19925	0		0.197383	0		0.233833	0		0.1973	0		0.163367	0		0.16335	0		0.207117	0		0.1971	0		0.1634	0		0.173783	0		0.171483	0		0.231383
	0.174517	0		0.171067	0		0.1689	0		0.202167	0		0.171717	0		0.204067	0		0.2022	0		0.23865	0		0.202117	0		0.168183	0		0.1682	0		0.211933	0		0.201917	0		0.1682	0		0.178617	0		0.1763	0		0.236233
	0.179383	0		0.1759	0		0.173767	0		0.206983	0		0.2105	0		0.208883	0		0.20705	0		0.243517	0		0.206933	0		0.172983	0		0.173017	0		0.216783	0		0.206733	0		0.173017	0		0.183467	0		0.181117	0		0.24105
	0.184217	0		0.180717	0		0.178583	0		0.2118	0		0.215317	0		0.2137	0		0.21185	0		0.248333	0		0.21175	0		0.177783	0		0.177833	0		0.2216	0		0.21155	0		0.177817	0		0.188283	0		0.185933	0		0.245867
	0.18905	0		0.185517	0		0.1834	0		0.216617	0		0.220133	0		0.218517	0		0.21665	0		0.253183	0		0.216567	0		0.1826	0		0.18265	0		0.226533	0		0.216367	0		0.182633	0		0.1931	0		0.19075	0		0.250717
	0.193933	0		0.19035	0		0.188217	0		0.221417	0		0.225	0		0.223333	0		0.221483	0		0.257983	0		0.221367	0		0.187517	0		0.187467	0		0.23135	0		0.221183	0		0.18745	0		0.1979	0		0.195567	0		0.25555
	0.198767	0		0.195217	0		0.193033	0		0.226267	0		0.229817	0		0.228167	0		0.2263	0		0.2628	0		0.226217	0		0.2264	0		0.192267	0		0.236167	0		0.225983	0		0.19225	0		0.2027	0		0.200367	0		0.260367
	0.203583	0		0.200033	0		0.19785	0		0.231083	0		0.234767	0		0.232983	0		0.231117	0		0.267583	0		0.231017	0		0.231217	0		0.197067	0		0.241017	0		0.2308	0		0.197067	0		0.207567	0		0.205283	0		0.265183
	0.208417	0		0.204867	0		0.202667	0		0.235883	0		0.2396	0		0.2378	0		0.235917	0		0.272417	0		0.23585	0		0.236033	0		0.201867	0		0.245817	0		0.235617	0		0.201867	0		0.212383	0		0.210083	0		0.27
	0.21325	0		0.20985	0		0.207517	0		0.2408	0		0.2444	0		0.2426	0		0.240733	0		0.27725	0		0.240667	0		0.24085	0		0.206683	0		0.25065	0		0.24045	0		0.206733	0		0.2172	0		0.214917	0		0.2748
	0.21805	0		0.214733	0		0.212317	0		0.245617	0		0.2492	0		0.2474	0		0.245533	0		0.282067	0		0.245483	0		0.24565	0		0.2115	0		0.255467	0		0.245267	0		0.211567	0		0.222	0		0.219733	0		0.279617
	0.222883	0		0.21955	0		0.217183	0		0.250433	0		0.254017	0		0.252217	0		0.25035	0		0.286867	0		0.250283	0		0.250467	0		0.216317	0		0.260317	0		0.250117	0		0.216383	0		0.226817	0		0.224533	0		0.284433
	0.2278	0		0.224383	0		0.222017	0		0.255283	0		0.258833	0		0.257083	0		0.25525	0		0.291683	0		0.2551	0		0.255283	0		0.221117	0		0.265117	0		0.288833	0		0.221183	0		0.231667	0		0.2294	0		0.28925
	0.266567	0		0.229233	0		0.226817	0		0.260133	0		0.26365	0		0.2619	0		0.26005	0		0.296517	0		0.259933	0		0.2601	0		0.225917	0		0.269933	0		0.29365	0		0.226017	0		0.236467	0		0.234217	0		0.294083
	0.271383	0		0.234033	0		0.23175	0		0.26495	0		0.2685	0		0.26675	0		0.264867	0		0.301433	0		0.26475	0		0.264933	0		0.230717	0		0.27475	0		0.298467	0		0.230833	0		0.241283	0		0.239033	0		0.298883
	0.276217	0		0.23885	0		0.236583	0		0.269767	0		0.273367	0		0.271567	0		0.269717	0		0.34025	0		0.26955	0		0.269733	0		0.235517	0		0.27955	0		0.303283	0		0.23565	0		0.246117	0		0.243833	0		0.303733
	0.281033	0		0.243667	0		0.241417	0		0.2747	0		0.278183	0		0.276383	0		0.274533	0		0.345083	0		0.274367	0		0.27455	0		0.240333	0		0.284383	0		0.308117	0		0.24045	0		0.250917	0		0.248633	0		0.3086
	0.28585	0		0.248483	0		0.246317	0		0.279533	0		0.282983	0		0.2812	0		0.27935	0		0.349933	0		0.279183	0		0.279417	0		0.245167	0		0.2892	0		0.312933	0		0.24525	0		0.25575	0		0.253467	0		0.3134
	0.29065	0		0.2533	0		0.25115	0		0.284433	0		0.28785	0		0.286017	0		0.284167	0		0.35475	0		0.284	0		0.284233	0		0.283933	0		0.294	0		0.317733	0		0.25005	0		0.260583	0		0.2922	0		0.318217
	0.295467	0		0.258117	0		0.256	0		0.28925	0		0.292667	0		0.290883	0		0.289	0		0.3596	0		0.288817	0		0.289033	0		0.288733	0		0.2988	0		0.32255	0		0.254867	0		0.265383	0		0.297033	0		0.32305
	0.300283	0		0.262933	0		0.26085	0		0.294067	0		0.297483	0		0.295683	0		0.293833	0		0.3644	0		0.29365	0		0.293867	0		0.293533	0		0.303617	0		0.32735	0		0.259667	0		0.2702	0		0.301833	0		0.32785
	0.305117	0		0.267767	0		0.265667	0		0.298867	0		0.3024	0		0.300517	0		0.29865	0		0.369217	0		0.2985	0		0.298683	0		0.29835	0		0.308433	0		0.332167	0		0.264483	0		0.275	0		0.306683	0		0.332667
	0.309983	0		0.3065	0		0.270467	0		0.3037	0		0.307233	0		0.30535	0		0.303467	0		0.37405	0		0.3033	0		0.303483	0		0.303167	0		0.31325	0		0.336983	0		0.2693	0		0.2798	0		0.311483	0		0.3375
	0.314783	0		0.34535	0		0.275283	0		0.308517	0		0.312083	0		0.310183	0		0.308283	0		0.378867	0		0.3081	0		0.3083	0		0.307967	0		0.318067	0		0.341783	0		0.274117	0		0.2846	0		0.316317	0		0.342317
	0.3196	0		0.35015	0		0.280083	0		0.313317	0		0.3169	0		0.314983	0		0.3131	0		0.383717	0		0.312933	0		0.313133	0		0.312767	0		0.322883	0		0.346617	0		0.278933	0		0.2894	0		0.321117	0		0.347117
	0.324417	0		0.354967	0		0.2849	0		0.318133	0		0.321717	0		0.319867	0		0.317917	0		0.388517	0		0.317733	0		0.317933	0		0.317583	0		0.3277	0		0.35145	0		0.283767	0		0.294217	0		0.325933	0		0.351933
	0.329217	0		0.3598	0		0.2897	0		0.32295	0		0.326533	0		0.324683	0		0.322717	0		0.39335	0		0.322567	0		0.322733	0		0.322383	0		0.3325	0		0.356267	0		0.288617	0		0.299017	0		0.33075	0		0.35675
	0.334017	0		0.364617	0		0.2945	0		0.327767	0		0.331383	0		0.329483	0		0.32755	0		0.398183	0		0.327383	0		0.32755	0		0.327183	0		0.337317	0		0.361083	0		0.327317	0		0.30385	0		0.33555	0		0.361567
	0.33885	0		0.3695	0		0.299333	0		0.366483	0		0.336283	0		0.3343	0		0.332367	0		0.403017	0		0.3322	0		0.3324	0		0.332	0		0.342133	0		0.3659	0		0.332133	0		0.30865	0		0.340383	0		0.366383
	0.343667	0		0.374417	0		0.304183	0		0.3714	0		0.3411	0		0.339117	0		0.337183	0		0.408033	0		0.337033	0		0.371083	0		0.336833	0		0.346967	0		0.370717	0		0.33695	0		0.31345	0		0.3452	0		0.371217
	0.348467	0		0.413333	0		0.3429	0		0.376283	0		0.345933	0		0.343983	0		0.341983	0		0.412883	0		0.34185	0		0.375933	0		0.34165	0		0.351783	0		0.375517	0		0.34175	0		0.318267	0		0.383917	0		0.40995
	0.353283	0		0.418333	0		0.347733	0		0.3811	0		0.350767	0		0.3488	0		0.346817	0		0.417733	0		0.380567	0		0.38075	0		0.346467	0		0.3566	0		0.380333	0		0.346567	0		0.323083	0		0.388733	0		0.414833
	0.3581	0		0.423167	0		0.352533	0		0.3859	0		0.355617	0		0.353617	0		0.351617	0		0.422583	0		0.385383	0		0.385567	0		0.351283	0		0.361417	0		0.385133	0		0.351383	0		0.327883	0		0.393533	0		0.419667
	0.362933	0		0.428033	0		0.35735	0		0.390733	0		0.39435	0		0.358467	0		0.356433	0		0.4275	0		0.390217	0		0.390383	0		0.356083	0		0.366233	0		0.39	0		0.356217	0		0.3327	0		0.39835	0		0.424533
	0.36775	0		0.432883	0		0.362233	0		0.3956	0		0.433167	0		0.3633	0		0.36125	0		0.466233	0		0.39505	0		0.3952	0		0.360917	0		0.37105	0		0.428717	0		0.361067	0		0.3375	0		0.40315	0		0.429367
	0.372617	0		0.4377	0		0.367067	0		0.434533	0		0.438267	0		0.3681	0		0.36605	0		0.47105	0		0.399883	0		0.400017	0		0.365733	0		0.375867	0		0.433583	0		0.399933	0		0.342317	0		0.40835	0		0.434217
	0.377433	0		0.442617	0		0.371883	0		0.473667	0		0.4431	0		0.372933	0		0.370867	0		0.475883	0		0.4047	0		0.404883	0		0.37055	0		0.3807	0		0.438417	0		0.40475	0		0.347117	0		0.413167	0		0.439083
	0.382233	0		0.447483	0		0.376733	0		0.4785	0		0.447967	0		0.377783	0		0.375667	0		0.48075	0		0.409567	0		0.4097	0		0.37535	0		0.385533	0		0.44325	0		0.409633	0		0.351917	0		0.418	0		0.443917
	0.38705	0		0.452333	0		0.381533	0		0.483367	0		0.452817	0		0.3826	0		0.380483	0		0.485617	0		0.4144	0		0.414517	0		0.380167	0		0.390333	0		0.448067	0		0.4145	0		0.356733	0		0.422817	0		0.44875
	0.391933	0		0.457167	0		0.386333	0		0.488233	0		0.457667	0		0.387433	0		0.3853	0		0.49045	0		0.41925	0		0.4194	0		0.384967	0		0.39515	0		0.452917	0		0.419333	0		0.361567	0		0.42765	0		0.453583
	0.396733	0		0.4621	0		0.39115	0		0.493067	0		0.462783	0		0.392283	0		0.3901	0		0.495267	0		0.424083	0		0.458117	0		0.389783	0		0.39995	0		0.45775	0		0.424217	0		0.366383	0		0.432483	0		0.45845
	0.40155	0		0.46695	0		0.396017	0		0.4981	0		0.501767	0		0.397133	0		0.394917	0		0.500117	0		0.428933	0		0.46295	0		0.394667	0		0.40475	0		0.4626	0		0.42905	0		0.371183	0		0.437317	0		0.463267
	0.406767	0		0.471783	0		0.434867	0		0.502933	0		0.50665	0		0.40195	0		0.399733	0		0.50505	0		0.433767	0		0.467783	0		0.433383	0		0.40995	0		0.467467	0		0.433883	0		0.376	0		0.442167	0		0.468133
	0.4116	0		0.476617	0		0.4398	0		0.507767	0		0.51155	0		0.40695	0		0.40455	0		0.543967	0		0.438583	0		0.472633	0		0.438267	0		0.414783	0		0.472333	0		0.438717	0		0.380817	0		0.447017	0		0.472983
	0.416433	0		0.481467	0		0.444633	0		0.5126	0		0.516483	0		0.411783	0		0.40945	0		0.58285	0		0.443417	0		0.477483	0		0.443083	0		0.4196	0		0.477167	0		0.44355	0		0.41955	0		0.45185	0		0.477867
	0.421317	0		0.486283	0		0.449483	0		0.517433	0		0.52135	0		0.416667	0		0.4143	0		0.621617	0		0.44825	0		0.482333	0		0.447917	0		0.42445	0		0.482	0		0.4484	0		0.458667	0		0.456683	0		0.482683
	0.4262	0		0.491133	0		0.454317	0		0.522283	0		0.526183	0		0.421567	0		0.41915	0		0.626533	0		0.453083	0		0.48715	176		0.45275	0		0.429283	0		0.486833	0		0.453217	0		0.4635	0		0.461517	0		0.487533
	0.464933	0		0.495983	0		0.459217	0		0.5271	0		0.53105	0		0.426417	0		0.423983	0		0.631433	0		0.457917	0		0.527617	0		0.457583	0		0.4341	0		0.491667	0		0.45805	0		0.468333	0		0.466417	0		0.492383
	0.469783	0		0.50085	0		0.464067	0		0.53205	0		0.53605	0		0.431267	0		0.428817	0		0.636267	0		0.462767	0		0.53265	0		0.4624	0		0.438933	0		0.4965	0		0.462883	0		0.473183	0		0.505167	0		0.497217
	0.475033	0		0.505667	0		0.468917	0		0.536983	0		0.541617	16		0.4361	0		0.433667	0		0.641117	0		0.467617	0		0.537567	0		0.467267	0		0.443783	0		0.501317	0		0.467733	0		0.478017	0		0.5441	0		0.502067
	0.480483	16		0.510583	0		0.47375	0		0.575867	0		0.582	0		0.440967	0		0.438567	0		0.645967	0		0.50635	0		0.5424	0		0.4721	0		0.448617	0		0.50615	0		0.472567	0		0.48285	0		0.549	0		0.506917
	0.5208	0		0.515483	0		0.478583	0		0.580717	0		0.6219	0		0.4458	0		0.4434	0		0.650833	0		0.511183	0		0.547283	0		0.476917	0		0.45345	0		0.511017	0		0.4774	0		0.487683	0		0.553917	0		0.51175
	0.560817	0		0.520317	0		0.483433	0		0.585617	0		0.626833	0		0.450633	0		0.448217	0		0.6557	0		0.516033	0		0.552133	0		0.481783	0		0.458283	0		0.51585	0		0.482233	0		0.492517	0		0.558783	0		0.516583
	0.56565	0		0.525133	0		0.488317	0		0.590483	0		0.631683	0		0.455467	0		0.45305	0		0.69445	0		0.520867	0		0.556983	0		0.486617	0		0.463117	0		0.520667	0		0.487067	0		0.49735	0		0.563617	0		0.521417
	0.570533	0		0.53	0		0.527067	0		0.595317	0		0.636583	0		0.46035	0		0.457917	0		0.699283	0		0.5257	0		0.561833	0		0.491433	0		0.467967	0		0.525517	0		0.491917	0		0.502183	0		0.5685	0		0.52625
	0.57545	0		0.534883	0		0.531883	0		0.6002	0		0.64145	0		0.499117	0		0.46275	0		0.704133	0		0.530533	0		0.566667	0		0.49625	0		0.4728	0		0.530333	0		0.496783	0		0.507067	0		0.573367	0		0.531183
	0.580283	0		0.573633	0		0.536717	0		0.60505	0		0.6463	0		0.538	0		0.467617	0		0.708967	0		0.535367	0		0.571517	0		0.501083	0		0.477667	0		0.535167	0		0.501633	0		0.511917	0		0.578233	0		0.57005
	0.5851	0		0.578483	0		0.54155	0		0.609917	0		0.65125	0		0.542833	0		0.472433	0		0.713817	0		0.5402	0		0.576367	0		0.505917	0		0.48255	0		0.54	0		0.506483	0		0.55065	0		0.583067	0		0.574883
	0.589917	0		0.583333	0		0.546417	0		0.614783	0		0.656117	0		0.547783	0		0.477267	0		0.718667	0		0.545067	0		0.581233	0		0.51075	0		0.521283	0		0.544833	0		0.511317	0		0.5555	0		0.5879	0		0.579717
	0.594767	0		0.588183	0		0.5513	0		0.619667	0		0.660983	0		0.552633	0		0.4821	0		0.723517	0		0.549967	0		0.586067	0		0.515583	0		0.5261	0		0.549733	0		0.516167	0		0.560333	0		0.59275	0		0.584567
	0.5996	0		0.593017	0		0.5901	0		0.624517	0		0.6659	0		0.5575	0		0.486933	0		0.728417	0		0.5548	0		0.590883	0		0.520433	0		0.530933	0		0.588467	0		0.521017	0		0.5652	0		0.597583	0		0.589417
	0.604417	0		0.597867	0		0.59495	0		0.629333	0		0.67075	0		0.56255	0		0.491767	0		0.73325	0		0.559667	0		0.595717	0		0.525267	0		0.535767	0		0.5933	0		0.525867	0		0.570017	0		0.602567	0		0.59425
	0.6094	0		0.6027	0		0.599883	0		0.6342	0		0.675617	0		0.5674	0		0.496617	0		0.7381	0		0.564517	0		0.600567	0		0.5301	0		0.5406	0		0.59815	0		0.530733	0		0.574867	0		0.6074	0		0.59915
	0.614233	0		0.607533	0		0.6047	0		0.639083	0		0.680533	0		0.572317	0		0.50145	0		0.742933	0		0.56935	0		0.6054	0		0.534933	0		0.545433	0		0.602983	0		0.535567	0		0.579683	0		0.612217	0		0.637983
	0.6191	0		0.612433	0		0.609533	0		0.643933	0		0.685383	0		0.57715	0		0.5402	0		0.747767	0		0.5743	0		0.610217	0		0.53975	0		0.55025	0		0.6078	0		0.540383	0		0.584667	0		0.61705	0		0.642883
	0.623933	0		0.617283	0		0.61435	0		0.6488	0		0.69025	0		0.582	0		0.545017	0		0.7527	0		0.57915	0		0.61505	0		0.544567	0		0.5551	0		0.61265	0		0.54525	0		0.589483	0		0.621883	0		0.647717
	0.6288	0		0.62235	0		0.6192	0		0.65365	0		0.6951	0		0.586917	0		0.549833	0		0.757533	0		0.583983	0		0.619883	0		0.5494	0		0.559917	0		0.617483	0		0.550067	0		0.594317	0		0.626733	0		0.652567
	0.633633	0		0.661367	0		0.62405	0		0.658533	0		0.69995	0		0.5918	0		0.55465	0		0.762383	0		0.588833	0		0.624733	0		0.554283	0		0.5648	0		0.622417	0		0.5549	0		0.599167	0		0.63155	0		0.657417
	0.638467	0		0.666217	0		0.628917	0		0.66335	0		0.704967	0		0.59665	0		0.559483	0		0.76725	0		0.593667	0		0.629567	0		0.5591	0		0.56965	0		0.66135	0		0.55975	0		0.603983	0		0.6364	0		0.662267
	0.643317	0		0.671033	0		0.63375	0		0.668267	0		0.74395	0		0.601483	0		0.5643	0		0.7721	0		0.5985	0		0.634417	0		0.563917	0		0.574483	0		0.666183	0		0.564567	0		0.6088	0		0.641233	0		0.667083
	0.648133	0		0.675867	0		0.638617	0		0.673117	0		0.748817	0		0.606367	0		0.569133	0		0.77695	0		0.603333	0		0.639317	0		0.568733	0		0.579333	0		0.671	0		0.56945	0		0.613617	0		0.646067	0		0.671917
	0.653067	0		0.6808	0		0.643467	0		0.677933	0		0.7537	0		0.611317	0		0.57395	0		0.7818	0		0.608183	0		0.644217	0		0.573633	0		0.58415	0		0.675833	0		0.574283	0		0.618467	0		0.6509	0		0.676767
	0.6579	0		0.68565	0		0.648317	0		0.682767	0		0.75855	0		0.650217	0		0.5788	0		0.78665	0		0.613017	0		0.682933	0		0.578467	0		0.588983	0		0.680667	0		0.579117	0		0.623283	0		0.65575	0		0.681633
	0.662717	0		0.690467	0		0.65315	0		0.687617	0		0.763467	0		0.6551	0		0.583633	0		0.791517	0		0.617833	0		0.687767	0		0.5833	0		0.593817	0		0.685517	0		0.583933	0		0.6281	0		0.6606	0		0.686467
	0.667567	0		0.695317	0		0.657983	0		0.69245	0		0.7683	0		0.659933	0		0.588467	0		0.79635	0		0.622733	0		0.692617	0		0.588133	0		0.5987	0		0.690367	0		0.58875	0		0.632967	0		0.665467	0		0.6913
	0.672483	0		0.700183	0		0.662833	0		0.697283	0		0.773167	0		0.664833	0		0.59335	0		0.80125	0		0.627567	0		0.697433	0		0.592967	0		0.603533	0		0.729133	0		0.593583	0		0.671817	0		0.7042	0		0.696133
	0.71125	0		0.738917	0		0.667667	0		0.702183	0		0.778017	0		0.66975	0		0.632067	0		0.806117	0		0.632417	0		0.702283	0		0.5978	0		0.608383	0		0.733967	0		0.598417	0		0.676667	0		0.709033	0		0.700967
	0.716067	0		0.7777	0		0.672517	0		0.707033	0		0.782867	2.66192		0.674567	0		0.636917	0		0.810967	0		0.637233	0		0.707133	0		0.602667	0		0.6132	0		0.738817	0		0.603283	0		0.681483	0		0.713867	0		0.705917
	0.720917	0		0.78255	0		0.67735	0		0.711867	0		0.78785	0		0.67945	0		0.64175	0		0.815833	0		0.642067	0		0.711967	0		0.6075	0		0.61805	0		0.743667	0		0.6081	0		0.686317	0		0.7187	0		0.744783
	0.725767	0		0.7874	0		0.682167	0		0.716767	0		0.7927	0		0.684333	0		0.646583	0		0.820683	0		0.646883	0		0.716817	0		0.61235	0		0.622883	0		0.7485	0		0.612917	0		0.69115	0		0.72355	0		0.749633
	0.7307	0		0.792217	0		0.687	0		0.72165	0		0.797617	0		0.689217	0		0.651417	0		0.825533	0		0.651733	0		0.72165	0		0.6172	0		0.627717	0		0.753317	0		0.61775	0		0.696	0		0.728383	0		0.754483
	0.735533	0		0.7971	0		0.691817	0		0.726483	0		0.80245	0		0.694083	0		0.65625	0		0.830417	0		0.656567	0		0.760383	0		0.622033	0		0.6326	0		0.75815	0		0.622583	0		0.700817	0		0.733217	0		0.759317
	0.740367	0		0.801983	0		0.69665	0		0.731317	0		0.807367	0		0.699083	0		0.661083	0		0.83525	0		0.661433	0		0.7652	0		0.626867	0		0.637433	0		0.762967	0		0.627417	0		0.705667	0		0.738067	0		0.764167
	0.745217	0		0.80685	0		0.7015	0		0.736183	0		0.8122	0		0.703967	0		0.66595	0		0.840083	0		0.666267	0		0.770033	0		0.631717	0		0.64225	0		0.7678	0		0.632267	0		0.7105	0		0.7429	0		0.769017
	0.75005	0		0.8117	0		0.706317	0		0.741033	0		0.817117	0		0.7088	0		0.670783	0		0.844917	0		0.6711	0		0.774883	0		0.636533	0		0.647117	0		0.772633	0		0.6371	0		0.715333	0		0.74775	0		0.77385
	0.754917	0		0.816533	0		0.711167	0		0.746017	0		0.821967	0		0.713683	0		0.675617	0		0.849883	0		0.675917	0		0.779717	0		0.641383	0		0.651967	0		0.777467	0		0.641933	0		0.720183	0		0.752583	0		0.778717
	0.759783	0		0.821367	0		0.716	0		0.7849	0		0.82685	0		0.718517	0		0.680467	0		0.8547	0		0.68075	0		0.78455	0		0.6462	0		0.656817	0		0.782283	0		0.646767	0		0.725017	0		0.757417	0		0.78355
	0.76465	0		0.826217	0		0.72085	0		0.789733	0		0.831733	0		0.723383	0		0.6853	0		0.859517	0		0.685817	0		0.789383	0		0.65105	0		0.66165	0		0.787183	0		0.6516	0		0.72985	0		0.76225	0		0.788417
	0.7695	0		0.8311	0		0.7257	0		0.7946	0		0.836583	0		0.728217	0		0.69015	0		0.86435	0		0.69065	0		0.794217	0		0.655883	0		0.6665	0		0.792033	0		0.656633	0		0.7347	0		0.7671	0		0.79325
	0.774333	0		0.835933	0		0.7306	0		0.79945	0		0.841533	0		0.733067	0		0.728883	0		0.8692	0		0.695483	0		0.7991	0		0.660717	0		0.671333	0		0.796883	0		0.661467	0		0.73955	0		0.771967	0		0.798083
	0.779167	0		0.840767	0		0.76935	0		0.804283	0		0.846367	0		0.7379	0		0.733733	0		0.874033	0		0.700333	0		0.80395	0		0.665533	0		0.676167	0		0.8017	0		0.6663	0		0.744383	0		0.7768	0		0.802967
	0.783983	0		0.845567	0		0.774217	0		0.80915	0		0.8512	0		0.74275	0		0.73855	0		0.8789	0		0.705183	0		0.8088	0		0.670383	0		0.681	0		0.80655	0		0.67115	0		0.749217	0		0.781633	0		0.807783
	0.78885	0		0.8504	0		0.77905	0		0.813983	0		0.856017	0		0.747583	0		0.743383	0		0.883733	0		0.710033	0		0.813633	0		0.675217	0		0.685833	0		0.8114	0		0.675983	0		0.75405	0		0.786467	0		0.812617
	0.793717	0		0.85525	0		0.783883	0		0.81885	0		0.860867	0		0.75245	0		0.748217	0		0.888633	0		0.71485	0		0.818467	0		0.68005	0		0.690667	0		0.816233	0		0.6808	0		0.7589	0		0.791333	0		0.817433
	0.7986	0		0.860083	0		0.788817	0		0.823883	0		0.865683	0		0.757333	0		0.75305	0		0.89355	0		0.7197	0		0.823317	0		0.6849	0		0.6955	0		0.821067	0		0.685633	0		0.76375	0		0.79615	0		0.822267
	0.803417	0		0.864917	0		0.793667	0		0.828733	0		0.870533	0		0.76215	0		0.757983	0		0.898367	0		0.724533	0		0.828167	0		0.689733	0		0.700333	0		0.8259	0		0.690467	0		0.768567	0		0.801	0		0.827133
	0.808267	0		0.869767	0		0.7985	0		0.83355	0		0.875367	0		0.76705	0		0.796817	0		0.903233	0		0.729383	0		0.833017	0		0.694583	0		0.705167	0		0.830733	0		0.695267	0		0.7734	0		0.805833	0		0.831983
	0.813083	0		0.874633	0		0.80335	0		0.838383	0		0.880267	0		0.771933	0		0.801683	0		0.9081	0		0.73435	0		0.83785	0		0.699417	0		0.71	0		0.83555	0		0.700083	0		0.778233	0		0.810667	0		0.836833
	0.817933	0		0.879483	0		0.8082	0		0.843267	0		0.919	0		0.7768	0		0.806533	0		0.912933	0		0.739167	0		0.842683	0		0.704267	0		0.714833	0		0.8404	0		0.704917	0		0.783067	0		0.8155	0		0.8417
	0.8228	0		0.88435	0		0.813033	0		0.8481	0		0.923867	0		0.781617	0		0.811383	0		0.917767	0		0.744033	0		0.847617	0		0.7091	0		0.719683	0		0.845233	0		0.70975	0		0.787917	0		0.820333	0		0.84655
	0.827633	0		0.889233	0		0.817867	0		0.85295	0		0.928717	0		0.7865	0		0.816217	0		0.92275	0		0.748883	0		0.852433	0		0.713933	0		0.7245	0		0.850083	0		0.714567	0		0.792783	0		0.825167	0		0.851383
	0.8325	0		0.894083	0		0.8227	0		0.8578	0		0.933567	0		0.79135	0		0.82105	0		0.927583	0		0.7537	0		0.857267	0		0.718767	0		0.729333	0		0.854917	0		0.719417	0		0.797617	0		0.829983	0		0.856217
	0.837333	0		0.898917	0		0.827567	0		0.86265	0		0.938567	0		0.796217	0		0.825883	0		0.932433	0		0.75855	0		0.862117	0		0.7236	0		0.734183	0		0.859733	0		0.724233	0		0.80245	0		0.834833	0		0.86105
	0.842167	0		0.9038	0		0.832433	0		0.8675	0		0.9434	0		0.801067	0		0.830717	0		0.937267	0		0.763383	0		0.86695	0		0.728433	0		0.739	0		0.864567	0		0.762967	0		0.807283	0		0.839667	0		0.865983
	0.846983	0		0.908633	0		0.837267	0		0.87235	0		0.94825	0		0.8059	0		0.83555	0		0.942117	0		0.768217	0		0.8718	0		0.733283	0		0.743833	0		0.869417	0		0.767783	0		0.812117	0		0.8445	0		0.870817
	0.851817	0		0.947417	0		0.842117	0		0.877167	0		0.953117	0		0.810783	0		0.840383	0		0.946967	0		0.77305	0		0.876633	0		0.772	0		0.748667	0		0.908267	0		0.772633	0		0.816933	0		0.849367	0		0.87565
	0.8567	0		0.9523	0		0.846967	0		0.882	0		0.95795	0		0.815683	0		0.845217	0		0.951817	0		0.777883	0		0.88145	0		0.81075	0		0.7535	0		0.913133	0		0.777467	0		0.8218	0		0.854217	0		0.880483
	0.861533	0		0.957133	0		0.851817	0		0.88685	0		0.962817	0		0.854433	0		0.8501	0		0.956667	0		0.782733	0		0.886317	0		0.815567	0		0.758333	0		0.917967	0		0.7823	0		0.826633	0		0.893083	0		0.885317
	0.8664	0		0.96195	0		0.85665	0		0.891683	0		0.967667	0		0.85925	0		0.854933	0		0.961483	0		0.787567	0		0.891133	0		0.8204	0		0.763167	0		0.9228	0		0.787133	0		0.83145	0		0.897917	0		0.890133
	0.871233	0		0.966833	0		0.861483	0		0.896517	0		0.972567	0		0.864117	0		0.859767	0		0.966317	0		0.792467	0		0.895983	0		0.825233	0		0.768017	0		0.927633	0		0.791967	0		0.8363	0		0.902867	0		0.894967
	0.876083	0		0.971817	0		0.866367	0		0.90135	0		0.977417	0		0.868983	0		0.864583	0		0.97125	0		0.7973	0		0.9008	0		0.830067	0		0.772883	0		0.932483	0		0.7968	0		0.841117	0		0.9077	0		0.899817
	0.880933	0		1.01068	118.225		0.8712	0		0.906217	0		0.98225	0		0.873867	0		0.8694	0		1.01002	143.894		0.802117	0		0.905633	0		0.834933	0		0.7777	0		0.937317	0		0.80165	0		0.845967	0		0.912533	0		0.904717
	0.885783	0		1.05427	967.973		0.876033	0		0.911067	0		0.987083	0		0.878817	0		0.874217	0		1.05418	3990.49		0.80695	0		0.91045	0		0.839767	0		0.782533	0		0.942133	0		0.806467	0		0.850783	0		0.917383	0		0.909533
	0.890617	0		1.09865	517		0.880933	0		0.9159	0		0.991983	0		0.88365	0		0.87905	0		1.09952	4066.9		0.811783	0		0.9153	0		0.8786	0		0.78735	0		0.946967	0		0.811317	0		0.855617	0		0.922217	0		0.914383
	0.8955	0		1.1395	566		0.88575	0		0.920733	0		0.996833	0		0.8885	0		0.883883	0		1.14107	2660		0.81665	0		0.920117	0		0.883433	0		0.792183	0		0.9518	0		0.816183	0		0.860467	0		0.92705	0		0.919233
	0.900333	0		1.1803	980		0.890583	0		0.925583	0		1.00167	0		0.893333	0		0.888717	0		1.18197	3644.8		0.821483	0		0.924967	0		0.888267	0		0.797017	0		0.956633	0		0.85505	0		0.865283	0		0.931883	0		0.92425
	0.9052	0		1.22125	807		0.895417	0		0.930433	0		1.00653	499.821		0.898167	0		0.893567	0		1.22287	3050		0.8263	0		0.92985	0		0.8931	0		0.801867	0		0.961467	0		0.8599	0		0.870133	0		0.936717	0		0.963117
	0.91005	0		1.262	842.79		0.900283	0		0.935283	0		1.05455	1120		0.903033	0		0.898417	0		1.26388	2291.53		0.83115	0		0.9687	0		0.897917	0		0.806683	0		0.9663	0		0.864733	0		0.874983	0		0.941617	0		0.968033
	0.914883	0		1.30288	93.0612		0.90515	0		0.94015	0		1.0973	831		0.907867	0		0.903317	0		1.3047	1962.1		0.836033	0		0.973533	0		0.902733	0		0.811517	0		0.971167	0		0.869567	0		0.879817	0		0.946433	0		0.97295
	0.919717	0		1.34352	385.403		0.910033	0		0.944983	0		1.1382	750		0.91275	0		0.94205	0		1.34555	1766.3		0.840933	0		0.978367	0		0.907567	0		0.816333	0		0.976	0		0.9083	0		0.884633	0		0.951267	0		0.97785
	0.92455	0		1.3841	464		0.91485	0		0.9498	0		1.17902	866		0.917583	0		0.9469	0		1.3863	1489.63		0.845767	0		0.983217	0		0.912417	0		0.821217	0		0.980833	0		0.913117	0		0.889483	0		0.956083	0		0.9827
	0.9294	0		1.42457	749.6		0.919683	0		0.954633	0		1.21978	792		0.9225	0		0.95175	0		1.42695	2158.06		0.8506	0		0.988033	0		0.917267	0		0.82605	0		0.985667	0		0.91795	0		0.894317	0		0.9609	0		0.987533
	0.934233	0		1.4649	278		0.924517	0		0.95945	0		1.2605	1285		0.927333	0		0.956583	0		1.46752	1820.82		0.855433	0		0.992867	0		0.92215	0		0.830883	0		0.990533	0		0.9228	0		0.899167	0		0.965717	0		0.99235
	0.939067	0		1.5052	270.558		0.929333	0		0.964283	0		1.30127	1176		0.9322	0		0.961417	0		1.50805	1518.53		0.860283	0		0.997683	0		0.926967	0		0.8357	0		0.99535	0		0.9276	0		0.904	0		0.970533	0		0.9973
	0.9439	0		1.54547	0		0.9342	0		0.9691	0		1.3422	560.042		0.937167	0		0.96625	0		1.54855	454		0.865167	0		1.0025	158.212		0.9318	0		0.84055	0		1.0002	0		0.932433	0		0.908833	0		0.975367	0		1.00213
	0.948783	0		1.58568	328		0.93905	0		0.97395	0		1.38307	405		0.941983	0		0.971133	0		1.58903	478		0.87	0		1.04497	721		0.936633	0		0.845383	0		1.00503	171.619		0.937233	0		0.913683	0		0.9802	0		1.00708
	0.953617	0		1.6258	262		0.943883	0		0.978833	0		1.42385	113		0.946817	0		0.975983	0		1.62962	1853		0.87485	0		1.08842	1374.22		0.941467	0		0.850233	0		1.04915	874.293		0.94205	0		0.91855	0		0.985067	0		1.05093
	0.958467	0		1.66608	0		0.948717	0		0.983667	0		1.46437	1243.5		0.951667	0		0.9808	0		1.67037	1805.21		0.879683	0		1.13102	1966		0.946317	0		0.85505	0		1.0921	765		0.946883	0		0.95745	0		0.98995	0		1.0915
	0.96345	0		1.70627	545		0.953567	0		0.9885	0		1.50467	206		0.9565	0		0.985633	0		1.71122	1529.43		0.884517	0		1.17177	1580.32		0.951133	0		0.8599	0		1.13303	877		0.951717	0		0.9623	0		1.0287	64.8877		1.13222
	0.968267	0		1.74672	250.779		0.9584	0		0.993333	0		1.54497	467		0.96135	0		0.990483	0		1.75245	2505.21		0.88935	0		1.21262	848		0.955983	0		0.864767	0		1.17377	1187		0.95655	0		0.967117	0		1.07043	1706.51		1.17295
	0.97315	0		1.78715	885.14		0.963233	0		0.998167	0		1.58537	480		0.966217	0		0.99535	0		1.79355	2119.3		0.8942	0		1.25328	738		0.960817	0		0.8696	0		1.21453	893		0.961367	0		0.97195	0		1.11867	2399		1.2139
	0.977967	0		1.8278	489.388		0.968067	0		1.003	188		1.62568	260		0.97105	0		1.00018	216.198		1.83488	2085.4		0.899033	0		1.29377	423		0.96565	0		0.874467	0		1.2553	951		0.9662	0		0.9768	0		1.15982	1524		1.25477
	0.982817	0		1.8686	1123		0.972917	0		1.04715	1119.43		1.66602	620.956		0.975933	0		1.04305	1031.42		1.87588	1747.63		0.903883	0		1.33418	348		0.970483	0		0.8793	0		1.29593	563		0.971033	0		0.981667	0		1.20065	1578		1.29562
	0.987683	0		1.90928	824.858		0.977817	0		1.09058	1013		1.70625	118		0.980767	0		1.08793	1361.78		1.9168	1182.15		0.908717	0		1.3744	0		0.975317	0		0.884117	0		1.33627	489		0.975867	0		0.9865	0		1.24148	858.525		1.33643
	0.992533	0		1.95003	511		1.01657	56		1.13155	1328		1.74638	222		0.985633	0		1.12968	936		1.9578	1503.84		0.913567	0		1.41428	273		0.980167	0		0.888967	0		1.37647	522		0.980717	0		0.991333	0		1.28227	1412		1.37733
	0.997383	0		1.99072	165		1.05908	1018.92		1.17242	954.443		1.78653	384		0.990567	0		1.17067	1229		1.99862	1089.33		0.9184	0		1.45432	452		0.985017	0		0.893783	0		1.4166	531		0.985583	0		0.996217	186.715		1.32283	408		1.41822
	1.00222	426.325		2.03072	240		1.10567	1081		1.21322	792		1.8268	184		0.995483	0		1.21152	918.249		2.0394	1584		0.923217	0		1.49438	229.25		0.98985	0		0.898633	0		1.45678	378		1.02432	24		1.0418	1151.81		1.36322	335		1.45912
	1.05097	1124		2.07072	0		1.1468	1425		1.25407	615		1.86712	501.82		1.00032	0		1.2523	147		2.08015	1446		0.928033	0		1.53443	242		0.994683	0		0.903517	0		1.49688	330.125		1.066	1337.67		1.08563	785		1.40348	812		1.5
	1.09333	793		2.11082	148		1.1876	1785		1.29478	462		1.9077	428		1.00522	412.326		1.2931	574		2.12093	721.02		0.93285	0		1.57443	0		0.999517	289.407		0.90835	0		1.53703	204		1.11488	1034		1.12692	1420		1.44375	757		1.541
	1.13418	897.048		2.15102	312		1.22847	1002.81		1.33488	578		1.94835	566		1.05253	1285.54		1.334	538		2.16165	481		0.937683	0		1.61448	0		1.0456	1048.54		0.9132	0		1.57707	0		1.15622	2070.54		1.16778	2061		1.48403	219		1.58182
	1.17497	954		2.19128	154.754		1.26922	692		1.375	244		1.98922	888		1.09517	893.528		1.37405	989		2.2023	449.976		0.942517	0		1.65457	0		1.08883	1776		0.91805	0		1.61713	510		1.19712	1047		1.20868	1148		1.52427	789		1.6225
	1.21572	1300		2.23152	470		1.31002	536		1.41523	0		2.02995	682.695		1.13602	1797		1.41423	524		2.243	520		0.947367	0		1.69475	127		1.12982	1752.27		0.922883	0		1.65723	144		1.238	477.089		1.24953	1300		1.5644	0		1.66322
	1.25657	1218.69		2.27175	527		1.3501	203		1.4556	816.853		2.07065	336.309		1.17675	969		1.45453	58.1927		2.28362	649.667		0.9522	0		1.73505	314.601		1.17078	617		0.927733	0		1.6975	186.766		1.27873	1005		1.29022	154		1.60453	672		1.70368
	1.2973	830		2.31193	0		1.3903	330		1.49597	196		2.11127	407.206		1.21748	1755		1.49492	348		2.32418	725.571		0.9571	0		1.77533	564.894		1.21168	1253.98		0.932567	0		1.73775	499		1.31932	528.081		1.3307	504		1.64475	958		1.74418
	1.3382	636		2.35205	288		1.4305	683.307		1.53628	348		2.15175	210		1.25827	272		1.53525	592		2.36455	823		0.961917	0		1.81582	816.916		1.25252	1394		0.9374	0		1.778	1243		1.35983	802		1.37113	1085.01		1.68517	1275		1.78457
	1.37898	244		2.39208	171		1.47062	513		1.57652	98		2.1919	79.7835		1.29835	1007		1.57555	657		2.40525	1050.98		0.966733	0		1.8565	763		1.29312	536		0.942233	0		1.81843	866		1.39982	431		1.41143	1094		1.72568	1294.83		1.82507
	1.41907	339		2.4321	129.641		1.51072	161		1.61683	80		2.23222	0		1.33853	318		1.6159	366		2.44575	877.49		0.971567	0		1.8972	195		1.3336	0		0.947083	0		1.85903	976.71		1.43988	202		1.45162	211		1.7662	754.691		1.86558
	1.45932	378.039		2.47262	288.745		1.55087	0		1.65737	74		2.27257	164		1.37882	172		1.65628	420.708		2.48667	771.085		0.9764	0		1.93798	380		1.37365	0		0.951917	0		1.89982	812		1.48008	657		1.4918	0		1.80688	1494.32		1.90588
	1.49967	645.161		2.51312	448		1.5909	477		1.69782	80.0883		2.31277	304		1.41907	260.123		1.69685	315		2.5275	972.814		0.98125	0		1.97862	611		1.41377	472		0.95675	0		1.9406	416.388		1.5202	247		1.53195	1180		1.84767	1407.41		1.94623
	1.54005	214		2.55368	557		1.63102	0		1.73822	343.977		2.35303	340		1.4592	552		1.73748	861		2.56818	912		0.986083	0		2.01912	395		1.45397	864		0.961617	0		1.98113	510		1.56028	436		1.57213	229		1.8885	1890		1.9867
	1.58022	262		2.59413	221		1.67125	132		1.77892	585		2.39322	243.636		1.49927	0		1.77825	909.776		2.60897	1301.57		0.990967	0		2.05957	652.683		1.49413	1070		0.96645	0		2.0217	197		1.60043	761		1.61225	189		1.92937	1388.99		2.02698
	1.62047	0		2.63477	289.95		1.71152	53.0583		1.81985	459.83		2.4333	302.379		1.53938	271		1.81913	934.299		2.6499	1507		0.995783	0		2.10013	407		1.53442	844		0.9713	0		2.06177	270		1.64067	121.132		1.6525	810		1.97013	981		2.06735
	1.6608	360		2.67547	224		1.75192	482		1.86067	544		2.47312	267.101		1.57945	0		1.85993	988.773		2.69075	1518.5		1.03457	148		2.14068	365		1.57463	456		0.976117	0		2.1019	123		1.68105	210		1.69287	1492		2.01095	1839		2.07375
	1.70098	202		2.71605	435.021		1.79243	548		1.90145	862.916		2.51292	292		1.61948	0		1.90082	660		2.73165	1457.06		1.07745	1252.3		2.18127	595		1.61483	392		0.98095	0		2.14208	588		1.72145	441.011		1.73317	938		2.05178	1368.38		2.0802
	1.74123	166		2.75687	462.817		1.83325	878.331		1.94237	288		2.55268	229.528		1.65965	508		1.9416	706.263		2.7725	1422.21		1.12288	1698		2.22177	872.226		1.65513	0		0.98585	0		2.18237	105		1.76203	759.752		1.77355	655		2.09258	871.895		2.12048
	1.78155	168		2.79773	198		1.8741	701.782		1.98308	593.731		2.59268	273		1.69995	342		1.98225	756.269		2.81342	1417.79		1.16395	943.132		2.26225	538.413		1.69553	480		1.0246	35.3473		2.22263	571		1.80248	710		1.8141	744		2.13338	651		2.12688
	1.82207	634.533		2.83845	329		1.91492	1214		2.024	486.641		2.63288	545		1.74025	222		2.02308	577.219		2.8544	1510.39		1.20487	1666.9		2.30263	206		1.73598	360		1.06625	1395.17		2.26282	200		1.84295	1186		1.85467	1996		2.17408	1151.98		2.1333
	1.8627	706		2.87908	444		1.95582	633		2.06462	392		2.6733	438		1.7807	847.47		2.06373	709.358		2.89532	1700		1.24567	528		2.34323	642.214		1.77647	1606		1.11412	1898		2.30295	308.923		1.8836	1279.42		1.89562	988		2.21478	778.649		2.13972
	1.90338	578		2.91983	479.672		1.99652	784		2.10542	687		2.71357	246.635		1.82137	389.21		2.10447	711		2.93633	1418.37		1.2864	480		2.38365	510		1.8171	1503.86		1.1556	1129		2.34317	419.479		1.9244	1271		1.93638	1319.21		2.2554	480		2.14617
	1.94413	695		2.96067	662		2.03727	796.46		2.14622	579.264		2.754	481.685		1.86215	645.651		2.14527	477		2.97715	1379.13		1.32692	520		2.42428	428		1.85805	1421.23		1.19645	1001		2.3833	439.018		1.96513	802.424		1.97718	1061.97		2.29612	743.469		2.15248
	1.98495	783.987		3.0017	698		2.07805	794		2.18703	597		2.79458	411.859		1.90302	493		2.18583	485		3.01808	1457		1.36728	349		2.46487	644		1.89895	1530		1.2373	333.727		2.4236	475.282		2.00572	773.871		2.01792	871.684		2.3368	1012		2.15883
	2.02577	0		3.0424	369.831		2.11863	248		2.22782	341		2.83505	294.827		1.94365	437.221		2.22652	406		3.05915	1271.18		1.40762	408		2.50563	522.004		1.93985	1312.21		1.27802	322		2.46423	482		2.04633	539		2.05875	1031.6		2.37747	705.252		2.16522
	2.06565	252		3.08305	242		2.1591	495.529		2.2686	493.348		2.8757	423.448		1.98432	71		2.26695	305.048		3.10015	1632.36		1.44782	0		2.54622	320.063		1.98067	1947		1.31813	458		2.5048	509		2.08687	709		2.09958	918.301		2.41818	1254.93		2.2056
	2.10555	367		3.12342	188.294		2.19952	555.97		2.30927	484.838		2.91635	389		2.02482	319		2.30763	322		3.14115	820.21		1.48803	180		2.58695	709.049		2.0215	1374.94		1.3583	217		2.54533	460		2.12732	473		2.14028	758.802		2.45883	922.3		2.212
	2.1456	246		3.16392	203		2.23995	544		2.34997	484.3		2.95733	377.61		2.06513	121		2.34805	428.796		3.18187	745.362		1.52818	733		2.62762	965		2.06228	1072.72		1.3985	428		2.58587	316.212		2.16777	1325		2.18088	592.201		2.4996	1017.75		2.2184
	2.18575	270		3.20445	108		2.28055	252		2.39047	467.825		2.99797	336.542		2.1055	311		2.38852	369.583		3.22275	1026.8		1.56828	176		2.66858	680		2.10323	1071.02		1.43867	209		2.62652	437		2.20828	709.492		2.22155	636		2.54032	878.932		2.22475
	2.22592	0		3.24478	216		2.32088	584		2.43108	532		3.03853	335		2.14578	224.252		2.4291	688		3.26375	721.348		1.6084	0		2.7095	636.029		2.144	1372		1.47887	700		2.66733	690.416		2.24868	500		2.26202	429		2.5811	650.565		2.23117
	2.26572	0		3.28512	55		2.36117	473.364		2.47153	642.545		3.07915	284		2.18607	608.466		2.46967	650		3.30458	929.301		1.64853	148		2.75027	614		2.18463	1039.93		1.51907	374		2.70815	781		2.28908	300		2.30237	810		2.62158	938.825		2.23748
	2.30555	232		3.32533	167.324		2.4017	295.843		2.51205	438		3.1198	449.179		2.22643	396		2.51043	361		3.34543	847.459		1.68872	75.2039		2.79082	899.251		2.2254	720		1.55925	206		2.74912	342		2.32943	630		2.34305	705.132		2.66243	699.938		2.24385
	2.3455	93		3.36575	216		2.44217	489		2.55258	432		3.1604	459.79		2.26672	374		2.55108	386.732		3.38643	672.913		1.72907	459		2.83162	489		2.26607	920		1.5994	0		2.78963	585		2.36988	447.453		2.3838	581.792		2.70328	654.43		2.25025
	2.38545	320		3.40618	118		2.48273	339.143		2.59312	528		3.20138	327		2.30692	418		2.5915	495.597		3.42723	934		1.76945	498		2.87262	924.805		2.30673	745.95		1.63962	86.1674		2.83035	671		2.41048	778.186		2.42458	581.754		2.74418	842.665		2.25662
	2.42528	195		3.44662	61		2.52348	391		2.63382	445.032		3.24233	208		2.34705	395.701		2.63203	454.412		3.46808	709		1.81003	775.907		2.91323	557		2.3475	534.576		1.67997	0		2.87097	555		2.45123	621		2.46513	770.485		2.78485	1163.82		2.26302
	2.46498	234		3.48677	236		2.56397	421		2.67445	419.178		3.28303	172		2.38735	351.953		2.67267	538.632		3.50888	1171.33		1.85072	577		2.95383	841		2.38818	1350.85		1.72028	948.97		2.91202	471		2.49202	538		2.50578	871.096		2.8257	1068		2.26947
	2.50505	240		3.52677	232		2.60448	390.658		2.71502	443		3.32368	98		2.42805	331.088		2.71335	350		3.5496	352		1.89153	885.531		2.99422	850		2.42898	977.952		1.76072	1259.4		2.95282	715.352		2.53265	748.767		2.54657	730.105		2.86663	1042.37		2.27583
	2.54528	504		3.56703	79.5834		2.64508	289		2.75568	414.925		3.3642	240.573		2.46868	574.922		2.75423	326.348		3.59038	1263.92		1.93235	434		3.03473	646		2.46963	765.91		1.80123	670		2.99343	717.58		2.57317	938		2.58725	844		2.90745	818		2.28218
	2.58553	280.411		3.60703	326		2.68585	403.532		2.79642	467		3.40483	184		2.50908	300.517		2.79512	400.901		3.63113	1012.24		1.97312	556		3.07512	471		2.51037	1031.65		1.84193	1011.2		3.03388	569		2.6138	842.063		2.62783	1029		2.94797	811		2.28853
	2.62595	258.233		3.64712	264.548		2.72648	175.868		2.83727	334		3.44562	165		2.54963	400.806		2.8358	393.423		3.67195	1012		2.01378	527		3.11552	329.577		2.55095	513.826		1.88288	693.769		3.07418	627		2.65457	691.857		2.66852	886.942		2.9883	1088		2.29487
	2.6663	335		3.68713	260		2.76733	305		2.8782	314		3.48625	383		2.59012	388.018		2.87647	537.807		3.71257	1190.31		2.05428	439.221		3.15583	357		2.59142	960		1.92363	810.928		3.1146	279		2.69553	1130		2.7095	1000.5		3.02887	1008		2.30123
	2.70688	313.635		3.72752	272.948		2.80802	572.015		2.91873	368		3.52675	257		2.6307	420.16		2.9172	622		3.75323	1809.85		2.09475	635		3.19613	76		2.63213	827.843		1.96448	601		3.15492	410		2.7365	810		2.75037	779		3.06943	787.037		2.30765
	2.7475	280.821		3.76778	330		2.8488	270.688		2.95932	481.205		3.56722	108		2.6715	406.563		2.95815	410.59		3.79407	1492.61		2.13527	770.038		3.23617	144		2.67315	909		2.00522	1006.25		3.19533	534		2.77743	888		2.79107	987.953		3.11005	833		2.31407
	2.78798	328		3.80805	274.544		2.88962	364		2.99992	544		3.60765	306		2.71233	481		2.99915	336		3.83465	1660.98		2.17578	529.639		3.27613	363		2.71413	1011.9		2.04608	606.223		3.2355	183		2.8181	950.445		2.83172	820.824		3.1505	809		2.3204
	2.82873	281.635		3.84825	292.795		2.93017	534.01		3.04087	316.955		3.64822	104		2.75287	247		3.03998	711.494		3.8754	1218.98		2.21618	486		3.31632	201		2.75503	796.604		2.08688	510		3.27578	288		2.85885	1105.72		2.87258	983.138		3.19083	660		2.32685
	2.86948	289		3.88865	345		2.9709	294		3.08162	153		3.68875	150		2.79348	375.926		3.0807	479		3.91622	1411.95		2.25647	238		3.35635	350		2.79578	940.471		2.12762	968		3.31598	195		2.89963	615		2.91328	990		3.23122	687		2.33322
	2.91012	400		3.92902	227		3.01193	347		3.12223	242.316		3.72913	214		2.83412	208		3.12127	546		3.95705	1905.65		2.29673	522.633		3.39628	288		2.8367	852.396		2.16842	421.272		3.35603	268		2.94043	1447		2.95398	816.535		3.27155	759		2.33957
	2.95075	411.688		3.96948	274.279		3.0527	342		3.1627	254.306		3.76933	225		2.87498	439.942		3.16193	532		3.99777	1384.57		2.33692	114.084		3.43652	186.442		2.87753	1360.76		2.20908	802		3.39613	442.28		2.98113	736		2.99432	808		3.31188	895		2.3459
	2.99143	308		4.00988	258.716		3.09347	444.284		3.20315	123.334		3.80948	216		2.91595	375		3.20262	189.734		4.03858	1115.99		2.37715	369.813		3.47622	112.962		2.91823	894		2.24987	499		3.43632	342		3.02113	418		3.0347	930		3.35215	717		2.35227
	3.03217	221.734		4.05033	386		3.13408	300		3.2436	174		3.84962	220		2.95675	322		3.24335	495		4.07952	1282.06		2.41763	490.706		3.51595	356		2.95868	1060.34		2.2906	722.45		3.47632	246		3.0612	856		3.07515	1031		3.3923	768		2.35862
	3.0731	424		4.09093	818.36		3.1746	283		3.28417	186		3.88967	216		2.9974	663		3.28407	341.867		4.12062	1014.83		2.45833	657.15		3.55572	0		2.99907	727		2.33108	751		3.51598	252		3.10148	915		3.1156	825		3.4323	758		2.36497
	3.114	39		4.13197	502.941		3.21535	300		3.32448	156		3.9297	219		3.03778	444		3.32468	344		4.16162	597		2.49897	386.857		3.59545	152		3.03955	833		2.37178	456.837		3.55572	492.631		3.1418	576		3.15612	418.191		3.47235	809		2.37133
	3.15475	452		4.17223	369		3.25597	208		3.36482	357		3.96967	539.688		3.07822	300.009		3.36533	300		4.20233	525		2.53948	642		3.63548	67		3.0799	583		2.41265	548.779		3.59555	378		3.18208	856		3.19655	760		3.51248	330		2.3777
	3.19543	0		4.2124	111.191		3.29655	208		3.40532	240		4.00995	108		3.11862	382		3.40602	448		4.24275	1078.19		2.58002	606.485		3.6755	307		3.12025	889		2.45338	629.427		3.63552	321		3.22235	940.736		3.23692	1084		3.55245	568		2.38407
	3.23593	146		4.25245	202		3.33707	250		3.44585	375		4.05013	232		3.15905	252.407		3.44645	225.281		4.28315	835.568		2.62072	589		3.71558	274		3.16072	595		2.49387	481.573		3.67557	364.575		3.26265	1054		3.27713	752		3.5924	637		2.39042
	3.27652	361		4.29248	255.241		3.37757	158		3.4863	116		4.09007	354		3.1996	55		3.48688	351.847		4.32368	605		2.66153	611		3.75588	210		3.20118	535		2.53442	687.867		3.7158	322		3.30305	961.703		3.31742	612		3.63257	694		2.39678
	3.31702	157		4.33252	223		3.41798	165		3.52675	0		4.13027	251		3.23998	264		3.52727	350		4.3642	713		2.70247	889		3.79628	350		3.24143	879		2.5751	725.127		3.75597	399.283		3.34323	440		3.35775	593		3.67298	505.879		2.40317
	3.35753	192		4.37258	150.057		3.45832	238		3.5668	196		4.17057	291		3.28038	0		3.56772	493		4.40453	649.234		2.74343	552.06		3.83683	414		3.28178	561		2.6159	796		3.7964	416		3.38333	490		3.39777	786		3.71347	600		2.40962
	3.39803	91.0575		4.41262	222		3.49873	60		3.60698	312		4.21098	198		3.32088	114		3.60797	252.209		4.44475	405		2.78407	490.931		3.87733	213.73		3.32208	791.784		2.6567	1176		3.83677	439.555		3.42348	499		3.4378	587		3.75415	1072.24		2.41598
	3.43852	122		4.45255	491		3.53903	171		3.6469	53		4.2513	340		3.36122	108		3.6483	338		4.48507	1295.1		2.82465	735.174		3.91782	404.967		3.36228	805		2.69765	959.809		3.87725	370.477		3.46338	463		3.47797	470		3.79472	812.96		2.42243
	3.4791	221		4.49245	204		3.57902	310		3.68677	418		4.29178	442		3.4015	21.5071		3.68853	324		4.5252	520.638		2.86542	551		3.95833	160		3.40267	357		2.73847	916		3.91775	523.044		3.50337	562		3.51787	536		3.83552	1117.55		2.42885
	3.51945	165		4.53227	387		3.61922	213		3.72655	206		4.33218	335		3.44162	56		3.7289	399		4.56538	863.8		2.9064	759		3.99907	611.248		3.44278	368		2.77903	659		3.95815	238.244		3.50908	555		3.5579	578		3.87607	1200		2.43522
	3.55967	332		4.57228	178		3.6593	47		3.76678	44		4.37263	277		3.4817	130		3.76918	367.366		4.60557	742.658		2.94712	809.241		4.04002	448.532		3.48265	272		2.8199	918		3.99867	400.298		3.54913	439		3.59772	877		3.91663	966		2.4416
	3.59992	250		4.61208	168.437		3.69937	194		3.80702	302		4.41332	295.974		3.52205	66.5407		3.80948	482.367		4.64572	693		2.98773	559		4.08025	767		3.52265	150		2.86052	989		4.03918	514.869		3.58937	801.742		3.63768	665		3.95737	1187		2.44798
	3.64005	147		4.65178	59		3.73965	287		3.8471	353.759		4.4542	72		3.56197	156		3.84987	539		4.68605	675.869		3.02812	640		4.12037	582.401		3.56262	298		2.90113	1120		4.08025	405.052		3.62938	390		3.67805	833		3.99808	966		2.45437
	3.68013	368		4.69153	136		3.77993	174.77		3.8873	165.143		4.49427	310		3.60207	84		3.8903	687.742		4.72662	1024.13		3.06857	827		4.16047	228.319		3.60292	652		2.94162	637		4.1205	451.183		3.6689	428		3.71827	593		4.03897	925.285		2.46078
	3.7202	100		4.7314	425		3.82025	315		3.92753	165		4.5344	198		3.64195	171		3.93078	411.825		4.7674	930.406		3.10903	299		4.2006	294		3.64322	0		2.982	393.57		4.16063	121.106		3.70873	65		3.75862	789		4.0799	702		2.4671
	3.76013	150		4.77142	121.563		3.8606	390		3.96798	315.086		4.5744	548		3.68223	160.391		3.97133	270.734		4.80813	2084.4		3.14937	201		4.24082	408		3.68325	418.197		3.02228	1017		4.20083	291.201		3.74905	610		3.79918	770		4.1207	0		2.47347
	3.76593	149.844		4.81162	304.737		3.901	87.799		4.00852	310.904		4.61437	252		3.72252	325.91		4.01178	356.895		4.84893	1347.55		3.18965	377.448		4.28105	190.81		3.72355	387.155		3.0626	1057		4.24107	330.085		3.78937	528		3.83982	907.183		4.16067	478		2.47992
	3.80605	362.433		4.85198	379.302		3.94138	442		4.04888	449.189		4.65435	304		3.76268	108		4.05233	470.809		4.8898	1229.19		3.22998	280		4.3212	605		3.76435	207.876		3.10298	640		4.28112	440		3.8299	569.343		3.88025	888.251		4.20085	323.42		2.4863
	3.84625	190		4.89258	278.922		3.98202	356.589		4.0893	330.636		4.69428	252.173		3.80305	315		4.09292	261.972		4.9306	1610.34		3.27023	380		4.3613	162		3.80497	243		3.1433	585		4.32115	436.454		3.87043	640		3.92075	987		4.241	552.934		2.49272
	3.88608	216		4.93318	304.397		4.02275	157.149		4.12978	407.072		4.73413	202.199		3.84333	369		4.13342	327.77		4.97142	1705.95		3.31048	341		4.40142	0		3.84567	433		3.18363	1034.23		4.36115	340		3.91093	783		3.9614	1073.23		4.28122	643		2.49907
	3.92617	390		4.97372	278.945		4.06332	183		4.17092	255.435		4.77413	312		3.88365	295		4.17423	374		5.01218	1360.26		3.35057	544		4.44113	103.959		3.88627	259		3.22398	1252		4.40123	168.763		3.95155	560		4.00217	842.233		4.32142	209.518		2.5055
	3.9664	212.934		5.01437	430.445		4.104	410.86		4.2112	77		4.81402	122		3.92407	136		4.21437	228.196		5.05292	1790.45		3.39077	0		4.48097	468		3.92695	326.114		3.26417	938		4.44128	587.664		3.99232	936.127		4.04295	623.834		4.36155	514		2.51192
	4.00658	355.095		5.05503	312.292		4.14503	219		4.25137	234.345		4.85395	0		3.96462	297.316		4.25443	207		5.09373	1995.42		3.43027	378		4.52062	0		3.96777	518.453		3.3042	629		4.48137	178		4.03307	662.08		4.08385	924		4.40185	351		2.51828
	4.04695	319.565		5.0958	484.719		4.18537	333.913		4.2915	161		4.89383	101		4.00515	296.636		4.29443	318.681		5.1347	1755.23		3.43567	410		4.56025	328.928		4.00863	901.737		3.34432	666		4.52148	291		4.07402	952.847		4.1246	471		4.44202	503.929		2.52467
	4.08732	288.662		5.13672	504.396		4.22563	91		4.33162	231		4.93333	79		4.04582	654.127		4.3345	482.537		5.17577	2026.37		3.47527	257		4.5999	641.272		4.04957	151		3.38428	711		4.56117	206.422		4.11493	154		4.16462	516.778		4.48215	1042.07		2.53103
	4.12767	339.529		5.17765	248.478		4.26572	222		4.37175	551.948		4.97287	138		4.08677	294		4.37458	466.268		5.21688	1922.03		3.51525	130		4.63947	415.597		4.08973	712.984		3.42425	403.308		4.6008	343		4.15498	627.365		4.2047	451.271		4.52242	464.398		2.53742
	4.16805	273		5.21855	296		4.3057	375		4.41195	475		5.0125	160.348		4.12697	249.884		4.41468	389		5.25787	2137.89		3.55487	330		4.67937	0		4.12997	720		3.46412	269		4.64058	288		4.19512	748		4.24475	611		4.56233	194		2.54375
	4.20848	342.366		5.25912	309.53		4.34567	388		4.45212	473.908		5.05203	376.372		4.16703	487.201		4.45467	541		5.29885	2401.04		3.59478	325		4.71927	140.294		4.17032	378		3.50377	284		4.68032	487.285		4.23532	360.964		4.28503	188.242		4.602	505		2.55018
	4.24913	431.415		5.30003	249.306		4.38565	466		4.49223	410.396		5.0917	214		4.2071	257		4.49468	290.266		5.33977	1619.89		3.63478	222.377		4.7594	314		4.21048	342		3.54365	589		4.72013	223.728		4.27548	604.252		4.3253	200		4.64198	794.207		2.5566
	4.29007	127.083		5.34075	175.518		4.42562	346.022		4.53228	78		5.13152	203.785		4.24723	657.967		4.53468	567.368		5.38073	1763.41		3.67482	391		4.79962	466.375		4.2507	116		3.58363	383.144		4.76023	374.252		4.31565	525		4.36547	103		4.6821	488.644		2.56298
	4.33023	148		5.38143	170.455		4.46553	132		4.57235	162		5.1715	311.519		4.28732	84		4.57462	302.569		5.42148	2036.55		3.71503	193		4.84002	343.462		4.29082	177		3.62387	123.822		4.80055	317.024		4.35588	570		4.40562	750		4.72245	707.938		2.56933
	4.37017	81		5.42203	304.353		4.50537	114		4.61227	390.168		5.21167	269.412		4.3274	227		4.6145	324		5.46225	1471.45		3.75555	384.894		4.88063	319.835		4.33102	339.195		3.66395	237.195		4.84102	310.795		4.39568	384		4.44573	104		4.76293	824.132		2.57577
	4.41022	273.918		5.46258	283.886		4.54517	89		4.65223	360		5.2521	316.298		4.36747	295.063		4.6542	322		5.50282	1457.64		3.79578	430.918		4.92135	477.679		4.3713	270		3.70445	628.887		4.8816	505.53		4.4356	450		4.48595	538.144		4.8036	786.995		2.58208
	4.45018	434		5.50293	345.63		4.58497	77		4.69188	0		5.29253	334.398		4.40762	475.539		4.69398	237.646		5.54328	1684.68		3.83613	376.816		4.96197	480.23		4.41153	252		3.74503	206.375		4.92222	380.576		4.47562	259.32		4.5259	109		4.84427	1119.13		2.5885
	4.49017	329		5.54363	256.546		4.62463	237.919		4.73148	423.204		5.33297	416.677		4.44767	188		4.7339	382.525		5.5839	1199.89		3.8766	238		5.00273	698.79		4.45178	0		3.78547	384.637		4.96283	357.073		4.51553	232		4.5657	234		4.88502	896.139		2.59483
	4.53018	360		5.58407	373.919		4.66435	147.155		4.77108	299.739		5.3735	263.763		4.48783	410.776		4.77412	432.569		5.62475	1672.23		3.91712	364.386		5.04365	535.638		4.49188	645		3.82598	520		5.00353	536.411		4.55543	0		4.60533	494		4.9257	975.034		2.60122
	4.5702	82		5.62457	469.016		4.7041	116.042		4.81088	175.504		5.414	324.453		4.52783	168		4.81473	388.368		5.6656	2066.67		3.95762	553.335		5.08458	476.977		4.53167	436		3.8665	510		5.0441	583.266		4.59508	475.537		4.64522	293		4.96643	945.034		2.60762
	4.6101	399		5.66505	548.259		4.74385	288.68		4.85082	461.913		5.45472	451.982		4.5677	414.253		4.85518	424.301		5.7062	2213.44		3.99803	312.344		5.12535	675.342		4.57143	540		3.90688	289.783		5.08477	759.799		4.63475	438.206		4.68512	698.334		5.00723	1187.63		2.61397
	4.6499	150		5.7055	388.544		4.78387	310.637		4.8912	243.662		5.49527	314.1		4.60727	219		4.8957	493.427		5.74678	1966.19		4.03882	478.234		5.16635	252.069		4.61122	276		3.94762	830.507		5.12565	437.003		4.6746	675.612		4.72525	622.507		5.0481	1371.07		2.62045
	4.68988	350		5.74598	647.182		4.82427	353.754		4.93163	397.563		5.53587	321		4.64702	276.554		4.9363	519.667		5.78735	1909.4		4.0796	645.403		5.20715	479.923		4.65115	772.476		3.9885	332.147		5.16638	393		4.71448	638.692		4.7656	696.971		5.0891	1308.02		2.6268
	4.72973	131.465		5.78645	649.211		4.8647	378.09		4.97213	351.78		5.57657	266.624		4.68668	247		4.97705	580.574		5.82778	1938.82		4.12032	531		5.24802	344.92		4.69115	435		4.0293	443.459		5.20703	471.849		4.7546	646.767		4.80617	644.705		5.12997	1498.89		2.63322
	4.76943	71		5.82705	709.504		4.90538	330.833		5.01275	161.459		5.61718	424.15		4.72665	252.316		5.01777	307.015		5.86842	2096.58		4.16037	392		5.28883	482.307		4.73155	539		4.06945	537.257		5.24782	364.121		4.79495	508.264		4.84662	791.895		5.17083	1172.08		2.63962
	4.80903	148		5.86748	712.621		4.94605	509.458		5.05322	497		5.65792	333.815		4.76678	340.185		5.05853	419.202		5.90908	2103.4		4.20042	936		5.32973	474.536		4.77203	580.321		4.10963	847.7		5.2886	448.132		4.83552	767.225		4.8873	604.905		5.21155	1033.46		2.64602
	4.84853	113.683		5.90792	803.533		4.98673	477.528		5.09385	310.977		5.69843	307.65		4.80708	254.569		5.09932	548.371		5.94978	2628.32		4.24062	743.981		5.37048	445.966		4.81262	731.792		4.1498	106		5.32925	260.103		4.87622	789.166		4.92817	709.44		5.2523	1546.92		2.65242
	4.88818	132.101		5.94842	580.252		5.02753	360.256		5.13453	317.025		5.73915	340.543		4.84762	329.108		5.14027	388.651		5.99058	2616.1		4.28085	561		5.41113	435.644		4.85332	552.112		4.19002	266		5.36982	371.959		4.91697	682.501		4.96893	777.807		5.293	1169.67		2.69273
	4.92793	116		5.98905	793.198		5.06815	376.436		5.17535	425.216		5.7797	233.593		4.88797	384.344		5.18127	716.122		6.03148	2436.43		4.32105	272		5.45177	709.166		4.89405	922.265		4.23032	430		5.41025	368.542		4.95758	931.893		5.00967	831.905		5.33387	909.034		2.6991
	4.96783	306.98		6.02955	684.605		5.10903	413.449		5.21602	329.906		5.82025	248		4.92847	353.355		5.22205	433.249		6.07238	2141.48		4.36127	283		5.49253	471.14		4.93473	808.688		4.27038	348		5.45085	408.743		4.99833	871.908		5.0505	869.782		5.37463	925.857		2.7055
	5.008	194.36		6.07018	711.285		5.14997	346.551		5.25692	387.982		5.86082	343		4.96898	531.823		5.2629	381.803		6.11318	1829.5		4.40143	384.272		5.5329	672.667		4.97547	810.238		4.3106	242		5.4914	531.743		5.03908	746.667		5.09128	882.052		5.41533	1291.83		2.71182
	5.04832	244.311		6.1106	826.635		5.19073	361		5.29755	497.419		5.90128	271.383		5.00978	448.789		5.30362	573.48		6.15388	1308.01		4.44173	584		5.57338	641.06		5.0162	1100.67		4.35077	406		5.53205	297.883		5.07995	770.823		5.13225	1034.17		5.45588	1203.34		2.71813
	5.08877	235.687		6.1511	636.889		5.23158	291.143		5.3382	266.049		5.94177	364.718		5.05058	583.361		5.34455	609.378		6.19487	1028.45		4.48187	373.882		5.61382	697.783		5.0571	1115.22		4.39092	372		5.5726	379.324		5.12095	949.165		5.17305	631.635		5.4965	1080.08		2.72455
	5.12915	345.145		6.19172	666.586		5.27222	262.47		5.37882	175.978		5.98227	366.868		5.09153	595.164		5.3852	434.135		6.23575	880		4.52198	192		5.65425	526.3		5.09813	942.442		4.43105	424.88		5.61307	519.201		5.16178	964.943		5.21377	764.849		5.53717	1541.45		2.73102
	5.16965	287.592		6.2325	491.328		5.31288	358.21		5.41945	456.515		6.02267	427.751		5.13243	496.881		5.42585	497.301		6.27685	654		4.56187	374.404		5.6949	580.24		5.13898	781.957		4.47117	354		5.65353	639.014		5.20257	1026.45		5.25448	796.521		5.57747	1510.2		2.73735
	5.21018	361.421		6.27338	414.147		5.35365	366.313		5.46007	266.731		6.0632	484.28		5.17323	516.867		5.4665	462.071		6.3172	473		4.60152	677.796		5.7354	664.112		5.17962	993.767		4.51098	246.22		5.69407	578.162		5.24345	667		5.29532	736.929		5.61827	1764.62		2.74377
	5.25082	182.041		6.3135	107.653		5.39438	369.357		5.50052	427.456		6.10357	477.871		5.21405	427.629		5.50707	409.411		6.35748	816		4.64127	210		5.77607	517.997		5.2204	588.701		4.55055	0		5.73475	360.968		5.2843	842.181		5.33623	901.856		5.65892	1711.4		2.7501
	5.29128	293.318		6.35375	496.11		5.43502	356.365		5.54108	321.352		6.144	573.684		5.25493	270.82		5.54765	622.997		6.39782	657.191		4.68085	144.518		5.81657	797.479		5.26118	982.859		4.59037	360.495		5.7752	463.85		5.32515	914.735		5.37688	671.872		5.69965	1536.03		2.75643
	5.3319	296.012		6.39382	331		5.47558	249.68		5.5816	469.613		6.1845	664.628		5.29557	398.53		5.58815	729.99		6.43822	1036		4.72067	332		5.857	626.955		5.30193	839.333		4.63013	412.777		5.81563	528.824		5.36597	1034.96		5.41752	849.766		5.74018	1463.15		2.76287
	5.37262	310.452		6.4338	343		5.51618	346.668		5.58802	478.497		6.22492	551.207		5.33643	376.082		5.62867	728.403		6.47845	435.969		4.76072	430.52		5.89745	670.92		5.34267	964.941		4.67002	567.926		5.85615	580.268		5.40675	795.24		5.45807	670.011		5.78052	1510.77		2.76923
	5.4133	169.162		6.47402	379.112		5.55675	379.719		5.62853	475.85		6.26535	597.236		5.37715	532.289		5.66908	648.146		6.51857	1113		4.80113	399.174		5.9381	723.147		5.38338	1007.54		4.71008	598		5.89662	430.043		5.44723	663.348		5.49858	800.698		5.82117	1340.72		2.77565
	5.45392	252		6.51413	212		5.59737	476.437		5.66917	440.112		6.30572	644.121		5.41773	300.944		5.70977	530.32		6.55868	375		4.84155	533		5.97868	729.376		5.42403	1088.33		4.7503	490.822		5.93698	484.733		5.48772	795.149		5.5392	1133.17		5.8617	1424.95		2.78217
	5.49457	210.066		6.55423	140		5.63793	488.792		5.7097	606.228		6.34625	743.962		5.45832	321.842		5.75043	723.189		6.59868	781.963		4.88212	577		6.0192	658.294		5.46465	1171.47		4.79062	559.778		5.97765	486.563		5.52833	874.557		5.5799	1171.5		5.90215	1438.83		2.7885
	5.53513	346.689		6.59423	0		5.67855	483.194		5.75032	752.895		6.38675	670.689		5.49885	433.083		5.79107	713.026		6.63878	610.597		4.92272	445.111		6.05972	588.893		5.50525	1138.75		4.83123	523.831		6.01815	526.547		5.56908	818.296		5.6205	1077.93		5.94305	1318.06		2.79488
	5.57575	309		6.63417	106		5.71913	483.123		5.79098	615.105		6.42723	624.535		5.53943	356.177		5.83168	507.822		6.67893	255		4.96332	474.704		6.10025	549.499		5.54598	1100.63		4.87195	637.966		6.05872	642.813		5.60962	1149.66		5.66107	1298.24		5.98372	1279.43		2.80118
	5.61623	281.811		6.67392	43		5.75962	369.599		5.83155	612.189		6.46787	722.19		5.5799	529.427		5.87213	519.491		6.71928	934.128		5.00395	569.268		6.14083	511.953		5.58648	966.976		4.91265	600.602		6.09932	500.755		5.65018	1073.53		5.70162	1176.54		6.02423	1500.69		2.80758
	5.65672	165.609		6.71385	386.457		5.80015	477.096		5.87217	548		6.5085	583.387		5.62043	489.156		5.9128	624.346		6.75958	514.67		5.04475	509		6.18142	515.12		5.62698	1374.94		4.95345	608		6.13987	435.555		5.69085	1105.12		5.74235	1127.7		6.065	1276.96		2.814
	5.69723	241.87		6.75382	266		5.8407	693.773		5.91258	665.734		6.54902	656.452		5.66095	664.06		5.95332	727.09		6.79998	1006.23		5.08558	526.596		6.22208	559.202		5.66765	1420.32		4.99412	723.641		6.18048	424.476		5.73137	1362.6		5.78285	1139.6		6.10562	1423.41		2.82043
	5.73782	276.007		6.794	184.306		5.88127	656.003		5.95312	695.969		6.58962	715.829		5.70148	643.321		5.99388	470.261		6.84095	1233.86		5.12645	632.369		6.26297	255.175		5.70835	1294.39		5.03493	778.781		6.2211	337		5.77198	1588.26		5.82342	1118.84		6.14627	1022.1		2.8268
	5.77822	365.244		6.8343	326.293		5.92185	544.427		5.99372	607.317		6.6303	506.515		5.74208	801.938		6.03455	472.848		6.88198	1347.41		5.16738	666.504		6.30363	202		5.74883	1525.04		5.0758	1119.67		6.26183	124.081		5.81263	1169.54		5.86382	1165.06		6.18707	1255.81		2.83318
	5.81863	312.331		6.87487	292.312		5.96247	765.779		6.0343	488.956		6.67092	434.994		5.78258	622.717		6.07512	680.389		6.92287	1534.16		5.20818	636.046		6.34365	257.207		5.78927	1052.61		5.11668	698.569		6.30197	266		5.85333	1377.09		5.90443	860.99		6.2279	893		2.83957
	5.85903	332.782		6.9154	390.948		6.00313	529.637		6.07493	669.216		6.71153	437.172		5.82303	572.893		6.11583	614.399		6.9638	1964.45		5.24892	485.867		6.38363	402.53		5.82983	1277.28		5.15762	758.902		6.34208	287.066		5.89372	1611.3		5.94503	1049.56		6.26863	949		2.84597
	5.89955	343.051		6.9559	411.005		6.04398	624.553		6.11553	577.923		6.75237	328.494		5.86365	507.418		6.1565	442.603		7.00463	1704.69		5.28972	504.902		6.42372	215		5.87042	1245.07		5.19853	620.432		6.38235	200		5.9343	1234.27		5.98563	1003.54		6.30848	990		2.85237
	5.94007	424.886		6.99638	420.438		6.08445	566.118		6.15593	591.86		6.7926	340		5.90407	516.16		6.19705	520.132		7.04573	2033.99		5.3303	537.733		6.46393	247		5.91112	1148.05		5.23933	605.478		6.42263	127.04		5.9749	1169.93		6.02627	920.836		6.34858	1246.89		2.85883
	5.98057	400.709		7.03698	446		6.12507	635.728		6.19665	582.698		6.83287	168		5.94458	457.797		6.23768	440.174		7.0868	2364.34		5.37095	564.33		6.50385	138		5.95192	968.337		5.28008	813.588		6.46263	250		6.01547	1310.33		6.06692	947.29		6.38882	1174.84		2.86522
	6.02105	409.901		7.07757	592.952		6.16568	498.42		6.2372	620.958		6.87287	393		5.98518	655.906		6.2785	157.716		7.12775	1891.28		5.41148	595.064		6.54383	196.719		5.99258	1190.63		5.3207	638.063		6.50277	159		6.05607	1297.14		6.10748	843.889		6.42905	750.007		2.87162
	6.06148	584.812		7.1182	517.718		6.20638	368.307		6.27783	497.249		6.91293	171		6.02575	628.859		6.3187	49		7.16877	2504.54		5.45198	678.985		6.58392	226		6.0332	897.896		5.36147	791.869		6.54292	354		6.09657	926.966		6.14805	1147.68		6.4693	1107		2.87802
	6.10203	556.726		7.159	641.896		6.24723	563.53		6.31858	120		6.95312	448		6.06635	686.836		6.35902	230		7.20988	2472.42		5.49258	381.757		6.62402	198.952		6.07388	1045.06		5.4021	602.465		6.58272	135		6.13727	1114.2		6.1887	814		6.50967	1333.23		2.88433
	6.1425	524.258		7.19965	1219.07		6.28805	336.503		6.35848	318		6.99317	314.914		6.107	534.857		6.39915	165		7.25093	2906.04		5.53312	553.272		6.66385	176		6.1145	1249.52		5.44287	765.025		6.62247	0		6.17805	906.161		6.22957	672.503		6.54967	332		2.89075
	6.18305	478.023		7.24043	1447.21		6.32868	174		6.39875	428		7.03315	0		6.14767	760.518		6.43928	375		7.29193	4745.29		5.5734	659.757		6.70358	279		6.15522	896.575		5.48347	1184.81		6.6625	70		6.21873	886.167		6.27037	734.292		6.5896	370.553		2.89717
	6.22355	527.208		7.28127	2475.4		6.36862	147.064		6.43877	248		7.07283	318		6.1884	276		6.47943	344		7.33297	4902.23		5.6139	735.19		6.74373	402.997		6.1961	909.086		5.52412	780.178		6.70255	253.244		6.25942	1064.73		6.31088	672		6.6299	675		2.90362
	6.26415	571.563		7.32185	2792.74		6.40873	67.8223		6.4789	378.79		7.11287	145.605		6.2286	122		6.51958	338		7.37413	5312.87		5.65435	791.449		6.78442	469.541		6.23718	604.441		5.56457	1242.66		6.74267	494		6.30038	1004.19		6.35137	451.39		6.67023	372.708		2.91005
	6.30467	467.288		7.3625	2284.66		6.44865	256		6.51917	359		7.1528	176		6.26873	365		6.55962	114		7.4152	5415.37		5.6949	761.294		6.82493	809.245		6.27788	1034.96		5.60518	1019.66		6.7831	267.201		6.34122	585		6.39152	827.74		6.71028	493		2.91652
	6.34512	509.976		7.40327	2575.7		6.48868	168		6.55938	180		7.19262	188		6.30878	333		6.59967	269.882		7.45625	5072.84		5.73518	610.568		6.86545	911.496		6.3186	350.464		5.64575	1141.63		6.8236	382		6.38133	1012		6.4319	792.746		6.75065	907.293		2.92292
	6.38562	490.847		7.44388	2570.17		6.5288	108		6.5994	347		7.23267	370.282		6.34878	192		6.63953	252		7.49738	5536.43		5.77572	811.657		6.90602	1134.2		6.35887	752		5.68635	931.815		6.86407	554.877		6.4215	758.832		6.47205	448		6.79122	1129.35		2.9293
	6.42613	477.839		7.48468	3523.77		6.56878	65.1908		6.6394	586		7.27272	400.13		6.3889	261		6.67958	133.074		7.5383	5621.69		5.81633	657.34		6.94662	1078.92		6.39903	455		5.72703	860.409		6.90457	655.19		6.46158	1007		6.51215	778.153		6.83187	1996.42		2.93572
	6.4667	331.688		7.52548	3548.03		6.60858	278		6.67892	84		7.313	510.026		6.42892	382.287		6.71958	186.833		7.57933	6325.58		5.857	558.79		6.9874	732.653		6.43923	402		5.7676	948.665		6.94522	671.08		6.50188	908.496		6.55235	661.703		6.8727	2122.69		2.94213
	6.50727	417.606		7.5661	3199.56		6.64863	141		6.71858	265		7.35368	506.089		6.46875	127.559		6.7595	422		7.62057	5053.22		5.89748	890.322		7.02812	973.66		6.47947	445.326		5.80817	788.368		6.98585	541.732		6.54222	1083.48		6.59265	560		6.9135	2309.81		2.9486
	6.54798	168		7.60683	2179.29		6.6886	40		6.75825	388		7.39422	419.275		6.50865	299.051		6.79973	407.603		7.66178	3199.88		5.93807	623.806		7.06875	1035.65		6.51953	637.029		5.84863	742.741		7.02643	875.516		6.58253	1029		6.6327	456.01		6.95433	2253.54		2.95503
	6.58803	281		7.64763	1494.1		6.7285	45		6.79805	139		7.43477	440.753		6.54848	86		6.8404	241.551		7.70262	3165.53		5.97858	805.521		7.1093	1387.16		6.55977	462.613		5.88913	891.749		7.06717	749.773		6.62268	728.246		6.67278	254		6.99517	2123.29		2.96152
	6.62805	168		7.68837	992		6.76845	100.354		6.83822	337.823		7.47547	529.741		6.58847	83		6.88098	555.131		7.74377	2981.14		6.01902	564.021		7.14995	1917.53		6.5999	127.464		5.92972	1067.35		7.10767	841		6.66308	489		6.71283	389.625		7.03577	2073.15		2.96798
	6.66803	378		7.72908	748.367		6.80862	230.505		6.87857	312.053		7.51597	808.624		6.62818	355		6.92168	769.813		7.78492	5295.91		6.05968	646.823		7.19077	2229.46		6.64023	205		5.97043	925.966		7.1483	776.617		6.70342	307		6.753	718		7.07643	2408.78		2.97447
	6.70822	286		7.76973	1212.6		6.84905	368.639		6.91893	411.646		7.55647	1250.82		6.66792	122		6.96235	559.518		7.8262	7428.68		6.10013	635.863		7.23137	3345.57		6.6804	356.69		6.01092	807.769		7.18905	1446.29		6.74387	568.508		6.79367	871.912		7.11738	2403.77		2.9809
	6.7482	367		7.81055	2495.46		6.88963	300.424		6.95953	550.161		7.59707	1324.56		6.70758	162		7.0029	647.373		7.8673	9364.73		6.14068	413.456		7.272	3846.81		6.72073	472.185		6.05145	1030.17		7.22965	2093.06		6.78438	429		6.83433	1350.75		7.15805	2563.78		2.98725
	6.78822	129		7.8514	3080.77		6.9302	374.907		7.00028	532.743		7.63778	1255.73		6.74717	120		7.04352	923.147		7.90857	9673.35		6.18122	498.677		7.31278	3481.44		6.76095	315.628		6.09217	964.959		7.27037	2633.82		6.82498	459.721		6.87502	1731.19		7.1989	4034.33		2.99372
	6.8282	102.519		7.89213	3065.17		6.9707	569.11		7.04088	476.522		7.6784	1217.6		6.78707	312		7.0843	743.009		7.94975	9453.94		6.22187	492		7.3535	3361.45		6.80138	1003.22		6.13285	913.084		7.31098	2371.22		6.86567	833.465		6.91562	1588.67		7.23977	3822.07		3.00018
	6.8682	193		7.93285	4027.61		7.01135	652.023		7.08157	575.978		7.71908	1306.21		6.82717	468		7.12502	734.422		7.99088	11593.2		6.2627	446.024		7.3943	3697.06		6.84212	1035.76		6.17337	821		7.35165	2361.35		6.90627	1220.89		6.9563	2019.47		7.28067	4408.52		3.0066
	6.9082	198		7.9737	4810.37		7.05202	499		7.12238	540.998		7.7598	1214.4		6.86722	512.753		7.16575	972.368		8.0322	10278.7		6.30343	286.364		7.43503	3350.69		6.88263	1524.6		6.21398	667.735		7.39245	1893.18		6.94692	1370.78		6.99727	1402.73		7.32135	4493.37		3.01293
	6.94815	244		8.01462	5250.2		7.09257	618.019		7.1633	736.792		7.80042	1594.87		6.90767	495.675		7.20657	1390.05		8.07327	7484.1		6.34397	252.628		7.47572	3474.57		6.92343	1720.89		6.25477	655.811		7.43318	2047.9		6.98767	1526.06		7.03792	1632.35		7.36227	4396.67		3.01933
	6.98827	163.647		8.0555	4271.6		7.13335	786.092		7.20392	1066.14		7.84115	1717.56		6.94838	643.496		7.24733	1953.95		8.11447	4568.72		6.38425	286.491		7.51668	4250.63		6.96435	1757.46		6.29545	889.937		7.47378	2174.23		7.02845	1612.73		7.07858	1774.38		7.40325	3278.68		3.0258
	7.02835	329.192		8.09627	2942.93		7.1742	712.742		7.24462	1878.47		7.88193	1744.16		6.98897	549.96		7.28818	2380.87		8.15568	4747.15		6.42452	240		7.55743	4449.57		7.00495	1634.48		6.33595	870		7.51468	1973.26		7.0692	1725.95		7.11932	2236.7		7.4443	3486.52		3.03222
	7.06865	411.506		8.13712	1639.66		7.21477	995.3		7.2855	3356.62		7.92247	1287.1		7.02955	552.214		7.32897	2486.62		8.19672	4594.54		6.46468	200		7.59827	3093.02		7.04598	1780.12		6.37665	733.129		7.55527	2467.68		7.10995	1756.37		7.16008	2656.98		7.485	3521.03		3.03862
	7.1091	456.162		8.17788	2245.76		7.25547	1516.37		7.32623	3346.37		7.96313	941.057		7.07003	590.945		7.36983	2322.82		8.23787	4292.26		6.50485	220		7.63897	1809.88		7.08678	1527.25		6.417	570		7.59577	1934.47		7.1507	1804.59		7.20113	2948.98		7.526	3473.65		3.04503
	7.14947	354.199		8.21897	1641.12		7.29622	2936.19		7.36705	3795.73		8.00378	982.071		7.11068	783.188		7.41065	2036.83		8.27888	3798.81		6.54505	90		7.6798	1636		7.12758	1673.28		6.45728	976.706		7.63648	1520.65		7.1915	2308.42		7.24183	3712.31		7.56668	3453.63		3.05143
	7.18997	378.35		8.2596	2430.71		7.337	3476.21		7.40777	3456.73		8.0444	1723.55		7.15132	1289.24		7.45143	1822.33		8.31997	2791.45		6.58522	179.612		7.72043	2570.31		7.16838	2261.29		6.49762	876.524		7.67712	871.115		7.23225	3100.86		7.28258	4023.46		7.60748	2762.01		3.05787
	7.23047	351.647		8.30052	2125.43		7.37785	3197.75		7.44852	3446.17		8.08512	2410.35		7.19198	1979.96		7.49228	1902.97		8.3612	2532.02		6.62542	190		7.76115	3329.07		7.2093	3343.07		6.5381	223.148		7.71778	1243.9		7.27313	3904.74		7.32325	4554.34		7.64837	2156.31		3.06425
	7.27115	509.31		8.34135	1461.72		7.41843	3475.45		7.4893	3182.31		8.12593	2388.57		7.23268	2350.11		7.53293	2742.46		8.40243	2871.66		6.66558	63.6954		7.8021	5048.01		7.25015	4427.21		6.57843	688		7.75847	1992.17		7.31385	4311.93		7.36405	3606.4		7.68918	2565.15		3.07063
	7.31173	548.81		8.38208	1266.96		7.4591	3782.28		7.53017	4154.98		8.16665	2390.75		7.27337	2372.97		7.57368	2941.68		8.44355	1617.76		6.70548	216		7.84308	5150.17		7.29095	4546.87		6.61865	580.945		7.79933	2685.08		7.35475	4926.11		7.40495	3531.67		7.73012	3381.17		3.077
	7.3523	733.721		8.42267	877.976		7.49997	3705.88		7.57102	4262		8.20723	2729.6		7.31405	2234.49		7.61467	2227.3		8.48453	1888.85		6.74565	187		7.8839	5138.55		7.33175	4827.69		6.65898	403.703		7.8402	2894.54		7.39562	3894.49		7.44583	2845.42		7.77103	5038.57		3.08337
	7.39297	1262.32		8.46325	981.411		7.54087	4457.99		7.6118	4063.3		8.24793	3346.76		7.35472	2531.91		7.65547	1632		8.52573	3227		6.78615	415.53		7.92472	6036.02		7.37255	4433.44		6.69957	270.637		7.88103	2867.27		7.43647	3746.02		7.48672	2859.51		7.81205	4971.83		3.08973
	7.43362	1399.76		8.5039	1585.33		7.58142	4577.77		7.65228	4701.32		8.28873	3997.64		7.39555	2129.52		7.69615	1004.67		8.56677	4080.58		6.8267	569.017		7.96557	6520		7.4135	3732.53		6.73998	504		7.92183	3611.64		7.47722	3628.71		7.5277	3396.04		7.85302	5000.53		3.09608
	7.47422	1623.5		8.54457	2067.59		7.62227	2912.95		7.69317	3193.26		8.32953	2237.98		7.43613	2477.55		7.73687	1362.12		8.60788	2982.7		6.86725	647.719		8.00632	6143.95		7.45443	4387.21		6.78065	508.278		7.96258	3336.64		7.51825	4475.78		7.56852	3103.9		7.89392	5827.3		3.10245
	7.51483	1625.17		8.58527	2016.07		7.66292	2007.07		7.73408	2120.03		8.37032	1913.95		7.4768	2649.79		7.77747	3169.9		8.64902	3792.7		6.90775	927.826		8.04738	4453.14		7.49527	4151.07		6.8212	1339.36		8.00333	4229.81		7.55928	4924.07		7.60943	2667.35		7.93475	6041.15		3.10902
	7.5554	1539.28		8.6261	2656.83		7.70367	1081.28		7.77473	2083.53		8.4112	1356.03		7.51763	3246.64		7.81818	4611.12		8.69005	5440.25		6.94833	863.645		8.08825	2200.1		7.53637	5008.98		6.86175	1685.9		8.04422	3167.75		7.60018	4667.41		7.65018	2035.04		7.97558	8459.9		3.11548
	7.59607	1950.22		8.66703	2549.65		7.74442	967.687		7.81548	2796.82		8.45195	1319.35		7.55842	2733.19		7.859	4933		8.73115	3996.58		6.98902	840.346		8.1292	1600.92		7.5773	5101.98		6.9024	1671.92		8.08522	1912.46		7.64103	3330.77		7.691	1962.52		8.01645	7162.88		3.12185
	7.63657	1815.7		8.70778	2254.11		7.7852	1738.08		7.85628	3240.92		8.49287	1436.31		7.5991	1884.01		7.89977	4609.1		8.77242	3081.48		7.02968	901.612		8.17005	2263.61		7.6182	4768.03		6.94332	1738.79		8.12623	1423.45		7.68183	2146.12		7.73203	2849.48		8.05755	4902.27		3.1283
	7.67728	2234.64		8.74848	1448.99		7.8261	3385.55		7.89723	3300.95		8.53367	1569.67		7.63987	1480.21		7.94065	5008.91		8.81343	2262.7		7.07023	748.562		8.21097	2226.24		7.65925	3330.09		6.98395	1685.87		8.16728	1402.17		7.72272	1913.86		7.77292	4319.64		8.09835	4111.64		3.13477
	7.71795	2381.5		8.78902	1354.22		7.86705	3986.89		7.93815	3217.77		8.57435	939.216		7.68065	1172.59		7.98148	5535.29		8.85455	2907.49		7.11095	925.418		8.2519	2113.46		7.70017	4112.98		7.02468	1618.68		8.20802	1518.23		7.76358	2600.29		7.81385	5168.71		8.13932	4128.16		3.1412
	7.75865	1713.1		8.82982	1232.98		7.90787	4198.52		7.97907	3401.9		8.61512	872.969		7.7214	2046.98		8.02253	6493.96		8.89572	2133.75		7.15153	1424.31		8.29275	2116.43		7.74103	5778.87		7.06543	2080.6		8.2489	1675.76		7.80443	4260.08		7.85478	5005.03		8.18015	5469.07		3.14762
	7.79918	805.85		8.87055	1049.11		7.94888	5625.96		8.01987	3554.27		8.65575	909.586		7.76215	3026.69		8.06355	6056.37		8.9369	2667.68		7.1923	1634.2		8.33362	1179		7.78205	7435.44		7.10613	2350.15		8.28982	1519		7.84555	5666.52		7.89568	5418.53		8.22088	5398.87		3.15402
	7.83975	771.17		8.91138	688		7.98972	5910.38		8.0606	3599.01		8.69638	1009.46		7.80313	3156.28		8.10442	3440.91		8.97825	1643.34		7.23297	2247.02		8.3743	1025.52		7.82302	7892.17		7.147	3067.49		8.33065	989		7.88658	5363.5		7.93655	6396.27		8.26173	3943.3		3.16043
	7.88048	1083.53		8.95222	1323.86		8.03045	6100.2		8.10153	3988.38		8.73705	930.039		7.84393	3048.04		8.1453	3047.04		9.01958	2277.03		7.2736	2865.26		8.41483	1310.95		7.86403	8997.87		7.1877	5048.82		8.3712	1175.32		7.92762	5707.32		7.97723	7574.06		8.30257	3301.93		3.16692
	7.92128	1763.62		8.99305	1046.74		8.07133	4656.3		8.14242	3361.3		8.77762	1313.47		7.8847	3200.61		8.18633	2206.07		9.06072	2062.57		7.31425	2398.89		8.45552	939.082		7.90512	8248.93		7.22852	5340.87		8.41178	1039		7.96857	6204.42		8.018	8355.99		8.34338	3007.62		3.17332
	7.96197	1749.84		9.03378	1066.49		8.11237	3900.11		8.18342	2451.8		8.81825	1446.26		7.92557	3941.69		8.22712	2932.44		9.10198	2538.26		7.35502	2409.51		8.49623	1070.34		7.94603	9966.01		7.26937	6140.38		8.45255	1169.89		8.0093	6532.37		8.05915	5317.24		8.38422	3771.12		3.17975
	8.00255	2066.32		9.07462	1012.95		8.15323	2810.75		8.22435	1920.41		8.85905	1570.96		7.9663	4124.09		8.26795	2619.55		9.14328	3574.63		7.3957	2150.23		8.53687	1370.91		7.987	10633.8		7.31002	5889.53		8.4932	1144.13		8.05017	7636.17		8.1001	3805.93		8.4251	2695.52		3.18613
	8.04325	2137.48		9.11562	997.824		8.19423	2307.37		8.26515	3031.47		8.89977	1685.22		8.0071	4396.88		8.3087	1963.9		9.18455	3865.26		7.43657	2126.79		8.57775	1454.01		8.0281	9242.01		7.35075	5785.14		8.53393	1155.22		8.09132	4323.63		8.1411	3346.11		8.46593	2727.1		3.19258
	8.08402	2501.5		9.15628	1104.85		8.23527	2657.27		8.30588	2204.14		8.94045	1681.39		8.04805	3533.48		8.3493	1404.51		9.22578	7663.64		7.47728	2390.85		8.61855	1662.85		8.06913	5360.69		7.39172	4272.57		8.5746	1495.6		8.13237	2785.2		8.18208	5059.83		8.50695	2523.85		3.19902
	8.12465	2840.31		9.19728	850.826		8.27613	2796.38		8.34665	2512.08		8.98123	1701.39		8.08893	2806.12		8.39032	1202.04		9.2669	9260.53		7.51823	3094.23		8.65932	1893.98		8.11008	2717.21		7.43248	4832.38		8.61525	1595.28		8.17328	2820.44		8.22298	5263.71		8.54783	3511.78		3.20545
	8.16537	2674.01		9.23818	1110		8.31705	2337.59		8.38748	1842.01		9.022	1266.25		8.1299	1973.87		8.43107	1053.38		9.30815	12246.2		7.55905	2576.43		8.70017	1800.52		8.15118	2716.9		7.47317	5690.28		8.65603	2010.03		8.2143	3155.7		8.26382	3965.22		8.58872	4100.15		3.21185
	8.2061	2101.96		9.27877	1082.29		8.35792	1455.19		8.4284	1176.46		9.06262	980.433		8.1708	2423.7		8.47185	1116.25		9.3494	5901.79		7.59965	2348.99		8.74102	1415.56		8.19227	2032.82		7.51422	5528.13		8.69692	1776.18		8.25525	3128.38		8.30467	3895.72		8.62965	4342.73		3.21815
	8.24682	1521.67		9.31948	930.514		8.39887	1114.75		8.46908	1185		9.10327	1398.85		8.21155	2716.33		8.51272	1211.43		9.39063	3402.46		7.64038	1727.5		8.78175	1279		8.23328	3180.33		7.55492	5282.97		8.73775	1445.22		8.29613	2785.31		8.34558	2990.36		8.67045	4335.17		3.22457
	8.28758	1540.99		9.36037	1273.68		8.43953	1116.81		8.50985	1440		9.14393	858.77		8.25238	2283.32		8.5534	1637.8		9.4319	3214.77		7.68123	1312.51		8.82252	1212.98		8.27442	2792.85		7.59565	3755.76		8.77848	1157.22		8.33703	2264.63		8.38633	2947.9		8.71118	4823.18		3.23097
	8.32852	1278.32		9.40117	1501.38		8.48018	722.167		8.55053	1715.86		9.18458	953.073		8.2932	2045.46		8.59415	1591.93		9.47308	2940.71		7.72202	1650.73		8.8633	1424.46		8.31537	2415.43		7.63643	3015.13		8.81932	1017.16		8.37798	1944.09		8.42703	3275.24		8.75198	3790.24		3.23735
	8.36925	1699.98		9.4422	1536.43		8.52087	1070.4		8.59132	1618.11		9.22522	792.014		8.33398	1000.2		8.63507	2048.33		9.51438	3629.06		7.76265	2858.94		8.90415	1341.28		8.3563	2211.12		7.67728	2409.82		8.86012	1076.42		8.41873	1960.38		8.46787	2633.01		8.79282	3564.67		3.24372
	8.40997	1233.9		9.48305	1594.38		8.56177	1719.87		8.63238	2419.86		9.26592	746.619		8.37482	946.402		8.67597	1913.39		9.5556	4548.21		7.80343	3471.7		8.94493	1347.53		8.39713	2414.74		7.71808	3645.29		8.90083	1168.43		8.45947	2816.82		8.5087	2037.15		8.8335	3099.5		3.25018
	8.4507	1335.41		9.52385	2702.25		8.60252	1549.13		8.67337	1747.17		9.3066	581.468		8.41528	1233.69		8.71667	2031.03		9.59683	4117		7.8443	3924.47		8.98578	1411.06		8.43798	1371.63		7.7589	6267.37		8.94195	1392.73		8.50037	1934.6		8.54963	2699.69		8.8742	2548.16		3.25657
	8.49143	683		9.5647	3141.67		8.6435	1886.27		8.71417	2140.13		9.34743	721		8.45597	870.483		8.75765	1425.48		9.63795	3545.05		7.88512	3628.89		9.02672	1554.35		8.47887	1889.82		7.79992	6310.32		8.98265	1415.86		8.54123	2463.5		8.59042	2431.31		8.91522	2710.86		3.26297
	8.53215	767.799		9.60572	3474.05		8.68432	1905.13		8.75487	2013.27		9.38815	809.347		8.49663	1303.36		8.79853	1651.07		9.67913	4456.3		7.92593	4550.67		9.06763	1347.08		8.51987	2258.1		7.84078	6103.34		9.02352	805.178		8.5821	2670.25		8.63128	2766.46		8.95638	2872.7		3.26935
	8.57265	1125.47		9.64638	3534.37		8.72528	1830.65		8.79575	1611.73		9.4291	953		8.53725	1762.27		8.83932	1133.99		9.72023	6556.43		7.96682	5195.49		9.10858	1060.35		8.56107	2272.66		7.88172	8141.14		9.06433	903.809		8.62308	2584.33		8.67187	3499.33		8.99742	2606.92		3.27573
	8.61335	1111.6		9.68715	2619.53		8.76612	1509.14		8.8366	1258.92		9.46975	1067.43		8.5782	1659.15		8.88015	1310.83		9.76145	5699.6		8.00777	5150.05		9.14957	1280.76		8.60207	2187.92		7.92275	8204.75		9.10513	1016.58		8.66422	3313.34		8.71282	4446.4		9.03842	2126.9		3.2822
	8.65397	1647.68		9.72788	2243.05		8.80692	1366.67		8.87725	1455.16		9.51058	1033.88		8.61918	2057		8.92107	1163.84		9.80267	3920.26		8.04875	3739.58		9.19047	1364.11		8.64315	2950.23		7.96383	10836.5		9.14598	982.517		8.70517	3353.54		8.75373	2328.64		9.07948	2124.42		3.28853
	8.6946	1415.74		9.76895	1927.74		8.8476	1184.66		8.91805	947.304		9.55127	1396.09		8.65988	2149.99		8.96205	1364.38		9.84398	4156.31		8.08965	1827.77		9.2313	1119.15		8.68405	4937.7		8.0047	8118.42		9.1868	1268.68		8.74612	3166.2		8.79462	1800.26		9.12043	2593.7		3.295
	8.73532	1433.47		9.8097	1380.89		8.88843	1125.19		8.95897	1032.02		9.59192	1160.32		8.7006	1612.01		9.003	1286.72		9.88517	2552.29		8.13055	1245.23		9.2721	1607.25		8.7252	3160.05		8.04582	5350.92		9.22757	1171.89		8.78702	2449.05		8.83518	2611.94		9.16143	8140.17		3.30138
	8.77605	1894.61		9.85058	1494.8		8.9293	1111.07		8.9998	1105.64		9.63262	1180.25		8.74137	1380.79		9.04385	1129		9.92637	4356.79		8.17152	1253.39		9.31317	1669.97		8.76617	2673.39		8.08688	3599.78		9.26828	1138.28		8.82805	2128.21		8.87602	2139.21		9.20242	13450		3.30772
	8.81678	2245.72		9.8915	1959.73		8.97008	946.22		9.0406	811.123		9.67343	1141.04		8.78217	1175.82		9.08452	1362.63		9.96752	3971.27		8.21228	1472.76		9.35395	1516.58		8.80722	2573.93		8.1278	2895.38		9.30915	1383.62		8.86898	2064.02		8.91698	2559.49		9.24338	13759.3		3.31412
	8.85743	1509.68		9.93207	2011.38		9.01097	940.849		9.08135	974.661		9.7141	1109.36		8.82285	1276.41		9.1256	1268.71		10.0089	4265.39		8.25315	1445.31		9.39495	1392.28		8.84812	2743.66		8.16875	2528.82		9.3499	1421.33		8.9098	1713.61		8.95795	2371.43		9.2844	21921.2		3.32055
	8.89817	1196.02		9.97298	1931		9.05167	968.854		9.12233	1216.73		9.75498	1206.8		8.86362	1392.96		9.16647	1656.16		10.0502	5096.35		8.29407	1229.98		9.43587	1694		8.88925	1680.01		8.20968	2866.46		9.39083	1699.71		8.95077	1826.47		8.99895	2235.38		9.32557	15434.7		3.327
	8.93883	930.647		10.0137	2373.39		9.09248	1001.71		9.1631	1296.51		9.79583	1250.08		8.90438	1245.38		9.20745	1584.75		10.0913	5878.19		8.335	885.156		9.4767	2049.58		8.93032	1513		8.25072	2700.98		9.43182	1719.82		8.99192	1931.67		9.04005	1697.54		9.3667	6740.33		3.33345
	8.97952	1286.86		10.0547	3197.36		9.13355	755.281		9.20403	995.102		9.83658	1412.8		8.94518	1051.04		9.24835	1922.01		10.1326	4683		8.37578	1221.39		9.51768	2516.74		8.97142	1704.37		8.29157	2075		9.4726	1549.46		9.03288	1548.81		9.08098	1708.91		9.40777	2981.01		3.33978
	9.0202	877.388		10.0955	2854.38		9.17448	1012.57		9.24493	1339.26		9.87737	1545.41		8.98598	1221.85		9.28907	2112.79		10.1738	3616.01		8.41623	1017.38		9.55868	3465.11		9.01257	1889		8.33235	1686.04		9.5134	2228.47		9.07392	2128		9.12182	1735.79		9.44872	3551.97		3.34627
	9.06088	913.601		10.1363	3015.28		9.21538	1538.73		9.2856	1151.99		9.9182	1303.94		9.0269	1019.03		9.33007	2232.66		10.215	4133.07		8.457	1451.3		9.59958	2723.89		9.05372	1533.12		8.37303	2119.03		9.55427	2842.77		9.11495	1383		9.16278	3185.75		9.48982	3533.66		3.35267
	9.10158	902.965		10.1771	2496.08		9.2563	876.488		9.32647	1722.72		9.95895	1550.91		9.06777	1000.49		9.37097	1911.92		10.2563	5515.62		8.49778	1312.45		9.6406	3095.74		9.0949	1132.57		8.41395	2024.53		9.5952	1880.11		9.15595	2259.59		9.20363	2861.09		9.53083	4480.53		3.35903
	9.14202	849.664		10.2181	3066.52		9.29705	1158.15		9.36732	1117.55		9.99968	1371.08		9.10853	972.656		9.41198	1571.19		10.2975	6122.32		8.53847	1920.72		9.68158	2288.98		9.13608	1090.23		8.45477	2297.69		9.63622	2042.27		9.19702	1746.27		9.24453	4296.66		9.57185	4832.91		3.36542
	9.18278	690.208		10.259	2700.5		9.33767	1075		9.40812	1462.45		10.0404	2016.83		9.14952	970.598		9.45292	1599.96		10.3386	8401.93		8.57927	1439.96		9.72248	2143.87		9.17715	1243.98		8.49563	2015.42		9.677	1987.26		9.238	1830		9.28553	5419.8		9.61308	6062.55		3.37188
	9.22372	579.894		10.3	3200.81		9.37865	1309.37		9.44923	1346.38		10.0813	2250.32		9.19042	1419.25		9.49368	1476		10.38	11660.3		8.62002	1511.79		9.76338	1780.36		9.21815	2534.55		8.53655	2432.34		9.71785	1749.46		9.27895	2580.9		9.32652	3453.6		9.65402	9258.47		3.3783
	9.26455	787.627		10.3409	4720.68		9.41943	1002.83		9.49017	1809.12		10.122	1701.19		9.23117	1149.74		9.53473	2233.5		10.4211	10302.1		8.6608	1956.09		9.80415	2027.94		9.2593	1871.74		8.57753	1891.82		9.7587	2085.98		9.31983	2296.37		9.36757	2334.83		9.695	9823.14		3.3847
	9.30532	830.064		10.3817	6699.2		9.46045	1551.07		9.53112	2333.42		10.1628	2573.98		9.27188	1493.89		9.5757	2816.58		10.4623	8777.8		8.70157	1990.93		9.84497	2503.84		9.30045	2165		8.61835	2006.81		9.79963	1488		9.36095	2448.94		9.4087	2067.8		9.7359	14215.3		3.39113
	9.34613	1010.62		10.4225	5674.11		9.50157	1834.96		9.57193	2975.23		10.2035	2885.13		9.31283	1072.01		9.61653	2746.61		10.5035	6117.09		8.74242	1409.11		9.8858	2155.03		9.34157	2035.46		8.65888	2977.31		9.84053	2714.91		9.40183	2379.37		9.44967	2803.62		9.77673	7733.86		3.3976
	9.38678	891.863		10.4634	5062.88		9.54243	3083.91		9.61275	3038.3		10.2443	2339.46		9.35357	1423.5		9.65768	1940.21		10.5446	6869.6		8.78323	1385.56		9.9267	2220.43		9.38287	1643.09		8.69975	2252.02		9.88107	2211.74		9.44297	1975.65		9.49063	3204.51		9.8178	5627.25		3.404
	9.42747	1167.59		10.5044	5235.56		9.58325	3403.52		9.65378	2867		10.2851	2910.28		9.39443	1202		9.69853	2537.52		10.5858	7600.94		8.82387	1363.45		9.96752	2986.28		9.42398	1660.09		8.74063	1997.05		9.9217	2374.43		9.48368	2878.03		9.53165	3121.7		9.85888	2867.34		3.41047
	9.46817	1009.06		10.5452	4770.6		9.62427	3167.39		9.6947	2386.91		10.3259	2287.32		9.43533	1371.3		9.73932	2088.33		10.6269	8838.19		8.86463	1191.82		10.0085	2878.11		9.46505	3224.58		8.78157	2059.96		9.9625	2652.45		9.5248	3514.56		9.5725	3626.69		9.89977	4588.6		3.41687
	9.50875	1401.97		10.5861	5133.06		9.66518	2321.48		9.73568	2233.57		10.3667	2231.25		9.47602	1963.48		9.78035	2673.38		10.668	9953.2		8.9054	1453.29		10.0495	3520.31		9.5063	4098.43		8.82225	2009.86		10.0034	2994.1		9.56585	3601.57		9.61353	4390.66		9.94082	3898.22		3.42323
	9.54953	951.262		10.6266	6717.86		9.70608	2168.82		9.77648	1957.41		10.4075	2236.03		9.51693	1847.84		9.82135	1881.38		10.7094	9105.22		8.94623	1215.81		10.0904	3919.9		9.54735	4706.81		8.8629	1728.66		10.0442	3400.87		9.60693	3384.36		9.65452	3581		9.98187	4530.24		3.42965
	9.59038	1224.12		10.6674	7045.68		9.74685	1663.56		9.81735	1961.4		10.4483	2710		9.55788	3204.28		9.86227	1951.79		10.7507	6703.43		8.98715	1521.67		10.1314	3676.24		9.58847	4022.26		8.9039	2132.28		10.0851	3130.62		9.64792	3711.05		9.69525	4890.06		10.023	5492.82		3.43608
	9.63125	1444.33		10.7083	6823.4		9.78778	1613.65		9.8583	2505.42		10.489	3383.02		9.59878	2842.29		9.90318	2569.52		10.7918	7438.6		9.02803	1006.39		10.1723	3287.66		9.62952	2926.85		8.94485	2348.26		10.1261	3947.64		9.6889	2879.89		9.73618	4848.5		10.0641	4725.11		3.44252
	9.67202	1646.73		10.7493	6218.63		9.82867	1865.9		9.89917	2326.43		10.5298	4970.23		9.63963	2617.65		9.94413	2636.83		10.8332	5880.93		9.06897	888.333		10.2134	3705.47		9.67067	2401.98		8.98578	1696.88		10.167	3235.75		9.72983	2354.94		9.7773	3059.4		10.1052	4613.51		3.44893
	9.71287	1427.03		10.7904	5130.57		9.86962	1830.94		9.93995	2726.74		10.5706	5536.51		9.6806	2263.42		9.98508	3204.94		10.8743	12517		9.10988	1026.03		10.2544	4385.36		9.7118	1870.12		9.02665	1813.76		10.2078	3327.18		9.77088	2124.36		9.8183	3071.18		10.1463	4354		3.45532
	9.75382	1593.95		10.8312	4915.64		9.91055	1800.87		9.98108	3559.35		10.6115	4433.21		9.72148	1845.92		10.0262	2914.31		10.9155	40206.1		9.15063	846.719		10.2953	5647.94		9.75297	1643.07		9.06765	2042.95		10.2486	4390.78		9.81173	2000.05		9.85923	2531.97		10.1875	4871.79		3.46177
	9.79442	1233.95		10.8722	5197.26		9.95135	2374.76		10.0221	3135.91		10.6522	6118.41		9.76233	1497.28		10.0671	3611.54		10.9566	66332.5		9.19158	924.881		10.3363	8289.44		9.79395	2138.6		9.10873	1358.54		10.2896	6760.64		9.85272	2523.51		9.90015	3565.83		10.2286	5728.46		3.46822
	9.83502	1416.72		10.9132	5907.79		9.9923	2345.43		10.0631	3221.34		10.6929	5994.47		9.80322	2036.57		10.108	3598.66		10.9976	35767.8		9.23237	1166.7		10.3772	10678.2		9.83497	2893.83		9.1497	1622.48		10.3306	6931.74		9.89378	2949.23		9.94112	3347.07		10.2696	7592.42		3.47463
	9.87568	1841.68		10.9542	4594.07		10.0332	2950.02		10.1039	3975.86		10.7337	6113.9		9.84412	2580.97		10.1489	3986.42		11.0387	13558.1		9.27313	838		10.4182	7898.91		9.87617	2822.48		9.19062	1486.46		10.3715	10141.4		9.93475	2706.58		9.98223	3299.93		10.3107	9145.12		3.48107
	9.91655	1655.15		10.9951	4996.82		10.0742	2613.87		10.1448	3167.69		10.7745	5584.5		9.88495	1973.67		10.1899	3334.15		11.0797	8122.01		9.31412	977.606		10.4592	7590.4		9.91735	3742.12		9.2315	1747.12		10.4123	7806.98		9.97567	3110.62		10.0233	3543.01		10.3517	13795.4		3.4875
	9.95733	1490.29		11.036	4571.41		10.1151	3652.67		10.1858	2803.39		10.8153	6127.27		9.92572	1937.17		10.2309	3501.16		11.1207	8177.59		9.35507	1220.56		10.5	7342.67		9.95848	3079.44		9.27245	1278.72		10.4533	7839.46		10.0168	3853.2		10.0645	3086.31		10.3927	12738.5		3.49392
	9.99823	1537.06		11.0767	4226.41		10.156	3124.31		10.2267	3019.61		10.8559	6567.34		9.9665	2491.31		10.2719	4027.92		11.162	7763.17		9.39597	1131.65		10.5411	8655.23		9.9995	3131.16		9.31345	2092.1		10.4942	7796.79		10.058	3897.18		10.1054	4272.04		10.4337	11095.9		3.50033
	10.0388	1861.43		11.1176	4203.56		10.1971	2773.51		10.2676	4200.37		10.8969	5644.74		10.0074	2657.2		10.3129	4170.51		11.2031	6146.21		9.43688	1356.54		10.5821	9508.13		10.0409	4452.5		9.35452	1642.69		10.5351	9684.3		10.0991	4520.97		10.1464	3642.22		10.4748	10982.6		3.50672
	10.0796	2637.23		11.1587	4461.54		10.238	2557.36		10.3087	5449.44		10.9378	4321.77		10.0484	2929.47		10.354	7499.41		11.2442	5673.28		9.47765	1918.33		10.6229	10920.2		10.0821	4269.64		9.39565	2073.99		10.576	10432.7		10.1401	4540.6		10.1876	3685.42		10.5159	9631.76		3.5131
	10.1204	2666.66		11.1995	4579.89		10.2789	2769.14		10.3497	7010.68		10.9785	5115.46		10.0891	3203.51		10.395	8276.93		11.2855	5733.08		9.51845	2160.76		10.664	10588.1		10.1232	3402.97		9.43665	3175.8		10.6166	10621.2		10.1814	3576.42		10.2287	4347		10.5568	11403.3		3.51952
	10.161	2121.09		11.2403	4656.72		10.3198	3097.91		10.3907	7617.49		11.0193	4805.8		10.13	2394.07		10.436	6719.2		11.3265	8491.62		9.55957	2452.64		10.7051	11110		10.1644	3653.51		9.47773	3915.13		10.6577	11933		10.2224	3684.43		10.2697	6786.21		10.5979	11593.6		3.52593
	10.2018	2362.47		11.2811	4086.67		10.3607	5252.76		10.4316	6741.94		11.0602	5071.32		10.1709	2630.51		10.4771	6740.86		11.3677	9063.82		9.60047	2795.49		10.746	8454.85		10.2055	3874.4		9.51867	6099.76		10.6987	9198.08		10.2636	3462.53		10.3108	10137.3		10.6389	13525.7		3.53235
	10.2425	2084.04		11.3221	3459.28		10.4016	6556.95		10.4726	5612.63		11.1011	5231.28		10.2119	2613.4		10.5177	6077.45		11.409	5020.47		9.6413	2869.01		10.7869	6471.15		10.2467	4041.37		9.55962	5678.73		10.7396	7532.38		10.3046	5640.96		10.3517	13929.2		10.6799	14495.1		3.5388
	10.2832	2576.9		11.3629	3874.78		10.4425	5977.04		10.5135	6385.38		11.1422	3962.03		10.2527	2783.88		10.5587	5610.31		11.4501	4546.59		9.6821	1910.94		10.8278	7339.51		10.2878	6111.32		9.60057	3899		10.7806	6113.08		10.3456	10104		10.3926	14831.2		10.721	10511.6		3.54522
	10.3238	2279.16		11.4039	3313.75		10.4837	5805.7		10.5544	6142.54		11.183	3743.22		10.2937	4604.44		10.5997	6503.46		11.4914	4039.91		9.72295	1834.85		10.8689	8955.89		10.3291	9856.84		9.64158	2378.84		10.8216	6925.29		10.3867	13561		10.4337	10914.6		10.762	8657.63		3.55157
	10.3647	2418.41		11.4449	3404.71		10.5245	5250.26		10.5953	6505.32		11.2235	3280.99		10.3347	6077.13		10.6406	7040.27		11.5326	3486.16		9.76375	1408.74		10.91	8578.21		10.3702	12857.4		9.68243	2536.18		10.8625	6495.82		10.4279	10578.9		10.4747	10762.4		10.8031	7883.45		3.55802
	10.4055	2892.3		11.4856	3211.95		10.5653	5359.56		10.6362	7450.79		11.2644	4302.74		10.3757	7703.12		10.6816	9321.78		11.5739	4301.16		9.80453	1604.57		10.951	6230.45		10.4113	12725.1		9.72347	2300.32		10.9034	6069.59		10.4689	9201.53		10.5157	10006.8		10.8443	9840.17		3.5644
	10.4462	4418.24		11.5265	2538.94		10.6061	6088.18		10.6771	7640.84		11.3052	4539.14		10.4166	5961.97		10.7227	7949.04		11.615	3950.81		9.84542	2320		10.992	6418.36		10.4526	10067.2		9.76438	2093.35		10.9446	4313.79		10.5098	10003.8		10.5567	11604.9		10.8854	10663.6		3.57087
	10.4869	5184.29		11.5673	3048.88		10.6471	6010.89		10.7183	6599.35		11.3461	5300.66		10.4576	5390.67		10.7637	5714.01		11.656	5908.72		9.88627	2262.74		11.0329	5794.31		10.4937	8311.5		9.80527	2794.87		10.9856	5539.62		10.5509	11110.7		10.5979	11769.6		10.9265	9281.49		3.57725
	10.5277	5024.53		11.6081	3937.93		10.6881	6966.12		10.7591	5936.6		11.3869	4622.54		10.4983	4738.96		10.8046	5982.26		11.6973	5714.84		9.92705	2611		11.0738	5279.35		10.5347	9097.36		9.8463	2514.4		11.0265	4846.31		10.592	10874.6		10.6389	14300.5		10.9675	6065.12		3.5837
	10.5686	4959.71		11.6492	2964.3		10.7291	7244.77		10.8	5878.1		11.4275	4195.06		10.5392	5073.83		10.8457	6024.55		11.7384	2404		9.96782	2099.13		11.1148	3892.04		10.5761	11559.5		9.88713	3760.4		11.0674	5150.47		10.6329	12627.2		10.6799	12240.2		11.0084	6396.14		3.59015
	10.6093	4455.93		11.6902	3679.91		10.7702	5814.13		10.8409	6214.23		11.4682	3102.28		10.5799	6113.25		10.8869	6760.62		11.7787	2829.91		10.0087	3313.12		11.1558	4309.61		10.6172	10739.4		9.9281	3524.13		11.1085	4447.55		10.674	13119		10.7209	8962.77		11.0496	5284.62		3.59662
	10.65	4954.73		11.7309	3423.36		10.811	5626.32		10.8821	6806.91		11.509	3271.96		10.6205	7358.75		10.9279	6412.12		11.8192	3766		10.0497	3622.16		11.1967	4091.43		10.6584	13845.8		9.96927	2897.96		11.1495	4954.92		10.7152	10138.9		10.7617	8497.1		11.0905	4831.45		3.60305
	10.6908	5638.71		11.7719	3257.31		10.8519	5467.52		10.9231	7233.85		11.5497	3096.85		10.6616	7947.31		10.969	5963.54		11.8602	4074		10.0906	3681.58		11.2377	4035.1		10.6996	12025.8		10.0103	4375.26		11.1903	4337.57		10.7562	8939.12		10.8029	7321.35		11.1315	4479.2		3.60947
	10.7315	6118.14		11.8127	4025.38		10.8929	5582.73		10.9641	6303.6		11.5907	2950.38		10.7026	6494.05		11.0099	5226.31		11.9014	6375.11		10.1317	3668.2		11.2786	4353.2		10.7408	8149.2		10.0514	4297.41		11.2312	4416.28		10.7973	6857.5		10.8439	8281.81		11.1726	4574.56		3.61587
	10.7723	6211.11		11.8535	3431.76		10.9339	6538.77		11.0051	4645.44		11.6315	2527.87		10.7434	5777.99		11.0508	4291.11		11.9426	17006.1		10.1727	2655.81		11.3196	4085.86		10.7819	7526.95		10.0926	4791.99		11.2721	3850.18		10.8385	7510.5		10.885	10954.9		11.2135	4183.24		3.62233
	10.813	5920.99		11.8943	3603.8		10.9751	5644.93		11.0459	4471.52		11.6723	3158.18		10.7843	4994.83		11.0917	3923.68		11.9839	67362.1		10.2137	3361.71		11.3606	4110.51		10.823	7767.34		10.1335	3957.33		11.313	3863.99		10.8797	10900.9		10.9262	8259.29		11.2544	6375.53		3.62873
	10.8539	6047.84		11.9351	4686.03		11.0159	4999.82		11.0869	4379.46		11.713	3088.39		10.8253	5316.02		11.1327	4854.33		12.025	77362.9		10.2545	3962.24		11.4017	4055.94		10.8644	9849.42		10.1746	4199.09		11.3539	3537.2		10.9209	8172.61		10.9672	5642.43		11.2955	8178.32		3.63515
	10.8948	4827.4		11.9761	4492.56		11.0568	4239.91		11.128	4907.17		11.7538	3345.66		10.8663	4992.89		11.1737	5028.66		12.0661	32686.1		10.2955	4918.87		11.4427	3628.75		10.9055	10925.5		10.2157	4270.79		11.3949	3861.47		10.9619	7994.43		11.0081	5349.64		11.3365	10791.8		3.64157
	10.9355	4726.16		12.017	3662.62		11.0976	4061.53		11.169	5074.21		11.7948	3123		10.9073	5904.32		11.2144	4846.82		12.1074	9581.98		10.3363	7902.48		11.4836	4299.84		10.9466	7832.75		10.2567	4732.47		11.4358	3416.88		11.0029	5448.41		11.0492	4579.1		11.3776	7785.38		3.64805
	10.9764	4829.5		12.0579	3665.17		11.1386	4892.96		11.2096	5537.71		11.8357	2850.88		10.9483	5349.1		11.2555	4296.67		12.1484	6551.35		10.3773	9412.36		11.5245	3767.74		10.9876	5897.92		10.2977	7733.16		11.4766	4609.2		11.044	5069.29		11.0901	5042.37		11.4186	5905.24		3.6545
	11.0171	4410.41		12.0989	3645.01		11.1796	5239.64		11.2505	4075.56		11.8763	3785.77		10.9892	4103.45		11.2963	4353.18		12.1897	4592.12		10.4182	8814.19		11.5655	4713.63		11.0287	5271.32		10.3389	13165.6		11.5176	3605.25		11.085	4154.38		11.1313	5855.87		11.4596	5413.54		3.6609
	11.058	4130.84		12.1397	3398.35		11.2203	5208.65		11.2915	4373.07		11.9171	3789.5		11.0299	4211.53		11.3372	3315.36		12.2308	7195.79		10.4593	7226.68		11.6064	3249.27		11.0699	4087.52		10.38	11013.2		11.5586	3060.85		11.1262	4633.43		11.1723	4823.04		11.5009	4508.33		3.66732
	11.099	4635.49		12.1805	3335.07		11.2611	4739.47		11.3325	3674.45		11.958	3786.73		11.0707	4100.51		11.3781	3428.67		12.272	6782.38		10.5001	6266.56		11.6473	3092.98		11.1112	4638.72		10.421	9990.06		11.5993	3655.39		11.1672	5991.98		11.2132	6275.98		11.542	5018.99		3.67373
	11.1396	3158.84		12.2214	4168.74		11.3019	3775.53		11.3735	3878.05		11.9988	3283.31		11.1116	4737.26		11.4192	3634.86		12.3133	6467.51		10.541	9192.11		11.6882	3918.46		11.1523	4120.22		10.4621	8824		11.6404	4757.54		11.2083	5383.96		11.254	5203.26		11.5829	4489.13		3.68015
	11.1803	3290.95		12.2623	3619.66		11.3429	3562.41		11.4146	3484.13		12.0398	3552.23		11.1526	4937.8		11.4604	4335.61		12.3544	6597.49		10.582	10480.7		11.7292	3821.93		11.1932	5701.27		10.5031	10187.3		11.6814	4143.89		11.2494	3879.21		11.295	5585.03		11.624	4661.62		3.68657
	11.2212	3290.93		12.3034	3875.34		11.3838	3440.01		11.4556	3666.54		12.0807	3071.04		11.1935	5052.94		11.5013	3365.08		12.3955	5335.02		10.6229	10685.8		11.7702	3661.01		11.2342	4638.47		10.5442	10775.8		11.7223	3768.94		11.2903	4362.06		11.3359	6004.92		11.665	5608.35		3.69297
	11.262	3879.01		12.3443	2739.74		11.4248	3578.44		11.4965	3418		12.1215	3344.61		11.2343	4149.99		11.5424	3489.3		12.4366	5651.89		10.6639	10554		11.8112	4694.87		11.2754	4451.64		10.5853	9816.26		11.7632	4332.39		11.3314	5714.5		11.377	5526.92		11.7061	4760.77		3.69942
	11.3028	3706.37		12.3851	2984.34		11.4658	3857.01		11.5374	3191.36		12.1623	3576.86		11.2751	3910.39		11.5834	3241.94		12.4778	6124.8		10.7049	9624.83		11.8521	4699.78		11.3166	3460.92		10.6261	12532.5		11.8043	3533.03		11.3726	4286.46		11.418	5664.91		11.747	3611		3.7059
	11.3435	3018.3		12.4261	3777.96		11.5066	2713		11.5785	2606.39		12.2032	3696.65		11.316	3837.12		11.6244	3192.68		12.5189	4381.05		10.7458	8285.91		11.893	4126.45		11.3577	4521.84		10.6671	13915.1		11.8451	4432.4		11.4136	4373.47		11.4591	4941.93		11.7873	3620		3.71232
	11.3842	3438.43		12.4671	5718.64		11.5474	3110.19		11.6194	3084.5		12.2442	4076.48		11.3571	3806.01		11.6654	4434.9		12.56	4448		10.7867	6524.92		11.934	4404.42		11.399	5709.1		10.7082	11049.6		11.886	3984.19		11.4547	3580.52		11.5001	4765.8		11.8277	5656.47		3.71872
	11.4251	2961.69		12.508	4235.79		11.5884	3346.28		11.6605	3312.83		12.285	3014.32		11.3981	3240.15		11.7066	4130.75		12.6011	5278.88		10.8277	6848.11		11.9749	5449.82		11.44	4895.29		10.7492	7728.04		11.927	4146.71		11.4959	4413.94		11.5412	4132.19		11.8685	5613.6		3.72513
	11.4658	3215.36		12.549	4251.98		11.6294	3545.04		11.7014	4346.89		12.326	3604.92		11.439	3601.54		11.7476	3521.03		12.6424	4475.95		10.8688	7330.8		12.016	4362.04		11.4812	5220.82		10.7903	7944.33		11.9679	4554.31		11.537	5954.84		11.5821	4547.64		11.9096	12013.7		3.73153
	11.5068	3923.26		12.5899	3842.01		11.6703	3250.7		11.7423	3071.91		12.3667	3942.22		11.4797	3411.09		11.7883	3238.49		12.6836	4081.47		10.9098	5790.31		12.0571	4312.56		11.5222	5473.52		10.8314	8199.11		12.009	3687.47		11.5781	4464.42		11.623	4348.04		11.9506	86043.1		3.738
	11.5476	3132.54		12.6307	3135.7		11.7113	3689.75		11.7833	3075.14		12.4076	3002.28		11.5206	3836.34		11.8293	4267.1		12.7245	4856.69		10.9508	5025.55		12.098	4379.01		11.5635	4135		10.8725	11608.1		12.05	3506.34		11.619	3537.53		11.6641	5486.04		11.9918	252635		3.74445
	11.5883	3210.5		12.6717	3901.31		11.7521	3141.48		11.8235	2373.72		12.4485	3422		11.5617	3304.62		11.8702	3210.1		12.7657	4708.01		10.9917	4313.8		12.139	3179.27		11.6044	4858.65		10.9134	8480.14		12.0909	3262.56		11.6601	3461.94		11.7052	4401.46		12.0329	162064		3.75088
	11.629	3761.42		12.7129	3152.46		11.7928	3401.48		11.8641	3829.56		12.4895	4196.57		11.6027	3464.54		11.9112	4028.25		12.8067	5273.09		11.0327	4427.51		12.18	3661.13		11.6455	3463.09		10.9543	7348.49		12.1319	3726.04		11.7011	5350.82		11.7462	3574.49		12.0738	60293.2		3.75737
	11.6698	2904.62		12.7536	3563.59		11.8339	3814.78		11.9049	4337.9		12.5304	3042.68		11.6436	3333.71		11.9522	6291.87		12.8479	7313.96		11.0735	3651.48		12.221	5051.68		11.6866	3661.36		10.9953	6258.4		12.173	3999.38		11.7423	4212.55		11.7864	4757.55		12.1148	16100.3		3.76372
	11.7106	2769.7		12.7947	3747.59		11.8748	3231.72		11.946	4101.66		12.5713	3764.15		11.6844	3638.46		11.9933	17883.2		12.8891	6586.62		11.1147	5322.25		12.262	5846.88		11.7278	4034.23		11.0363	5921.26		12.2141	3709.88		11.7832	3807.49		11.8269	4574.72		12.1558	10030.4		3.77022
	11.7515	3149.55		12.8356	3598.24		11.9157	3339.06		11.9869	5122.39		12.6122	3986.88		11.7254	3420.87		12.0343	23694		12.9302	5638.84		11.1557	4384.4		12.3032	3990		11.7688	3453.75		11.0773	5456.73		12.2551	4997.11		11.8239	4778.7		11.8677	4610.8		12.1969	9409.22		3.7767
	11.7923	3020.19		12.8767	4525.58		11.9566	3838.99		12.0279	4585.62		12.6532	3826.69		11.7663	4036.24		12.0753	11441.1		12.9715	4663.46		11.1966	4068.44		12.3442	4145.43		11.8096	5295.44		11.1183	5545.6		12.2962	3951.85		11.8648	4490.55		11.9088	9002.42		12.238	8629.32		3.78317
	11.8332	2675.93		12.9177	3955.98		11.9975	4644.91		12.0689	3796.67		12.694	3535.1		11.8072	4806.95		12.1163	5030.49		13.0124	3542		11.2374	4643.76		12.3851	4000.1		11.8506	4070.02		11.1593	4060.68		12.3371	4185.66		11.9058	5933.23		11.9498	48807.1		12.2791	8056.01		3.78967
	11.874	2962.72		12.9585	3642.23		12.0386	5565.78		12.1098	4328.39		12.7349	3482.76		11.848	2877.57		12.157	3748.1		13.053	4654.63		11.2783	3733.21		12.4262	5256.14		11.8917	4904.41		11.2002	4289.76		12.3783	4659.2		11.947	6655.24		11.9911	92045.5		12.3203	10501		3.79613
	11.9148	2865.69		12.9994	4234.62		12.0795	4375.33		12.1508	3430.06		12.7757	3340.36		11.8887	3654.36		12.198	5161.98		13.0937	5299		11.3194	4189.67		12.4671	5383		11.9328	5074.98		11.2412	5093.39		12.4193	5975.61		11.9881	8301.99		12.0322	47022.8		12.3614	9923.95		3.80263
	11.9556	2666.99		13.0406	4251.3		12.1205	4170.88		12.1919	2625.31		12.8165	2860.15		11.9299	3747.37		12.2391	4735.38		13.1348	5707.32		11.3604	4091.85		12.5083	3980.02		11.9741	5028.4		11.2823	3945.21		12.4604	5203.13		12.0292	8147.84		12.0732	13505.3		12.4023	5694.02		3.80905
	11.9963	3293.53		13.0816	3901.44		12.1615	3222.88		12.2327	3835.4		12.8573	3364.23		11.9709	4742.62		12.2799	3719.37		13.1761	3324.12		11.4015	4054.86		12.5494	5646.2		12.0153	5665.28		11.3234	3945.42		12.5013	4879.47		12.0703	6065.31		12.1143	7044.05		12.4432	3673.28		3.8155
	12.0372	3340.58		13.1228	2811.98		12.2024	2833.77		12.2734	4339.13		12.8982	3382.02		12.0119	4664.32		12.3209	5235.42		13.2173	4256.2		11.4425	3249.53		12.5904	4989.69		12.0565	5437.49		11.3646	4587.56		12.5421	5708.17		12.1114	4693.22		12.1553	5808.48		12.4834	1825.27		3.82197
	12.0782	3499.13		13.1638	2919.54		12.2432	4595.74		12.3146	4347.3		12.9391	4411.53		12.0528	3766.7		12.3619	5617.56		13.2582	1603		11.4834	4026.79		12.6314	4075.28		12.0977	5403.18		11.4057	5250		12.5831	5450.95		12.1523	3263.21		12.1963	6048.04		12.5236	4055.56		3.82842
	12.1191	2797.43		13.2046	3816.87		12.2843	3282.66		12.3554	3342.07		12.98	3104.36		12.0937	4678.6		12.4031	4542.99		13.2985	4689.05		11.5243	4061.88		12.6723	4037.82		12.1388	4244.94		11.4468	4080.54		12.6242	3664.33		12.1934	3931.42		12.2373	5941.38		12.5637	3976.43		3.83473
	12.1599	3296.94		13.2456	3382.03		12.3254	3553.8		12.3963	3977.79		13.0208	3214.98		12.1346	3154.63		12.4442	5483.34		13.3389	3579		11.5654	3910.96		12.7134	4197.12		12.18	3966.55		11.4877	4177.19		12.6652	4189.39		12.2345	5582.65		12.2785	6772.62		12.6042	1990		3.84118
	12.2007	2970.71		13.2867	3340.46		12.3665	3275.58		12.4374	4654.67		13.0619	4194.1		12.1754	3131.14		12.4852	5142.55		13.3791	4824.42		11.6063	3323.6		12.7545	3393.39		12.2211	5268.13		11.5287	4535.47		12.7061	3476.73		12.2756	5530.74		12.3196	8059.37		12.6442	196.499		3.84758
	12.2415	2636.19		13.3277	4227.32		12.4074	3209.21		12.4783	5511.83		13.1027	5039.98		12.2163	4701.37		12.5263	4694.91		13.4194	2947.75		11.6472	3196.4		12.7955	2850.6		12.2622	5445.67		11.5697	4436.74		12.7471	3473.29		12.3168	5200.59		12.3605	6579.96		12.6843	2457.14		3.85402
	12.2823	3217.55		13.3686	3925.34		12.4482	3948.89		12.5194	3503.42		13.1435	4491.33		12.2573	3595.49		12.5672	3212.59		13.4597	5146.23		11.6881	3797.09		12.8365	3427.64		12.3033	3000.88		11.6106	3752.26		12.7882	4160.93		12.3578	4709.97		12.4015	5669.97		12.7244	3533.92		3.86045
	12.3232	3537.03		13.4093	3485.1		12.4892	6007.17		12.5603	4348.9		13.1843	5077.02		12.2982	3317.67		12.6082	3800.65		13.5005	5310.69		11.7292	3936.19		12.8776	3751.32		12.3444	4320.9		11.6516	4941.68		12.8293	4057.67		12.399	5800.24		12.4424	5299.86		12.7645	1972.76		3.86692
	12.3641	3187.49		13.4503	4584.38		12.5304	3929.38		12.6013	3710.72		13.2252	3884.16		12.3393	3911.75		12.6493	3092.29		13.5416	5368.02		11.7699	3586.63		12.9187	5441.97		12.3855	5578.47		11.6926	3890.07		12.8703	4203.45		12.4401	8188.97		12.4825	2765		12.8048	4256.89		3.87333
	12.405	3510.12		13.4913	5394.63		12.5714	3926.78		12.6424	2542.14		13.2662	4180.58		12.3802	4364.61		12.6903	4306.65		13.5825	3045.71		11.8109	3834.8		12.9598	8082.92		12.4267	7578.75		11.7335	4677.03		12.9114	4599.16		12.4811	7436.58		12.5226	4303.43		12.8452	4545.16		3.87972
	12.446	3366.18		13.5322	3658.13		12.6122	3622.73		12.6833	3943.88		13.3072	2972.32		12.4212	5398.44		12.7312	3341.5		13.6235	3228.67		11.8517	3400.19		13.0007	8203.92		12.4678	8009.97		11.7744	5045.8		12.9525	6072.37		12.5221	5788.61		12.5627	1803		12.886	7361.43		3.88613
	12.4868	3885.23		13.573	4429.26		12.6533	3027.07		12.7243	3708.9		13.3481	2687.55		12.4623	4800.89		12.7722	4059.61		13.6644	5061.1		11.8926	4562.51		13.0419	5983.75		12.5091	6327.5		11.8151	5178.37		12.9934	5695.39		12.5629	5460.45		12.6028	3427		12.9271	7539.95		3.89255
	12.5278	2790.56		13.6138	2736.87		12.6943	3458		12.7653	2780.06		13.389	3814.81		12.5032	3703.16		12.8131	3599.81		13.7055	4220		11.9337	4233.46		13.0831	4836.49		12.5502	7084.69		11.8562	5182.11		13.0344	4370.41		12.6038	4912.22		12.6429	2419		12.968	10305.5		3.89897
	12.5687	4191.81		13.6548	3414.05		12.7353	3561.51		12.8062	3558.03		13.43	3879.59		12.5441	4057.55		12.8542	4061.63		13.7465	3701.01		11.9745	4273.01		13.1241	4460.96		12.5913	6337.9		11.8972	5315.6		13.0757	3859.15		12.6446	3422.1		12.6829	1990		13.0091	7352.16		3.90538
	12.6097	2850.11		13.6959	4464.19		12.7762	2785.46		12.8473	3817.61		13.4711	4085.25		12.585	4276.97		12.8953	3330.74		13.7876	4024.62		12.0156	4417.94		13.1651	3128.25		12.6328	3512.81		11.9382	6028.86		13.1166	4099.58		12.6855	2035.89		12.723	2958.09		13.0501	6871.6		3.91183
	12.6506	4124.23		13.7369	2688.49		12.8171	3132.48		12.8883	4110.77		13.5119	4336.01		12.626	2977.36		12.9364	4475.22		13.8279	3168.77		12.0567	3051.83		13.2062	4191.11		12.674	5210.14		11.9793	4449.08		13.1575	4580.89		12.7256	2351.03		12.7631	3309		13.0909	5216.2		3.91827
	12.6914	3582.26		13.7779	4208.99		12.858	3818.76		12.9293	4517.43		13.5527	4836.83		12.6668	3201.16		12.9774	3514.19		13.8683	17524.1		12.0976	3395.61		13.2472	4636.62		12.7151	3695.24		12.0204	5914.71		13.1987	3669.39		12.7659	3386.87		12.8034	4341.34		13.1318	5744.74		3.92472
	12.7321	3330.46		13.8188	5338.95		12.8991	4940.5		12.9704	5434.41		13.5937	4257.39		12.7078	3519.64		13.0186	3097.21		13.9088	18422		12.1385	3710.4		13.2884	4852		12.7562	2896.62		12.0616	5735.93		13.2398	5108.42		12.8063	3895.39		12.8439	4933.69		13.1727	2527		3.93115
	12.773	3404.55		13.8598	4496.09		12.9401	5362.89		13.0114	5235.04		13.6346	4544.07		12.7487	3982.28		13.0595	4335.1		13.9492	9437		12.1794	3636.21		13.3294	4143.91		12.7974	4043.83		12.1028	4101		13.2809	3826		12.847	4620.47		12.8849	5669.99		13.2129	1534		3.93757
	12.8139	2857.8		13.9009	3818.71		12.9811	4922.88		13.0525	5128.52		13.6753	3904.87		12.7898	3273.76		13.1007	4208.26		13.9897	6099.89		12.2204	4770.29		13.3701	3301.74		12.8386	5545.92		12.1436	2892.33		13.3219	4198.38		12.8881	6091.42		12.9258	7426.4		13.2532	3461.34		3.94402
	12.8545	4040.27		13.942	3413.79		13.0221	4691.34		13.0935	3592.48		13.7159	3915.64		12.8306	3791.21		13.1419	3409.8		14.0305	3922.41		12.2615	4163.37		13.4109	3771.85		12.8799	7850.17		12.1847	4589.97		13.3628	4172.67		12.9291	7483.92		12.9667	8461.64		13.2935	2349		3.9504
	12.8956	3599.48		13.9828	3619.17		13.0633	3519.81		13.1346	3350.97		13.7569	3164.36		12.8716	3934.21		13.1828	3310.29		14.0713	4019		12.3026	3726.52		13.4519	4403.24		12.9209	11515.4		12.2258	5245.93		13.4037	4606.47		12.9703	8504.78		13.0078	6221.65		13.3339	4403.65		3.9568
	12.9364	3421.47		14.0238	3202.19		13.1044	4035.43		13.1756	3797.09		13.7978	3909.07		12.9126	4407.96		13.2239	3940.67		14.1124	4463.65		12.3435	4725.21		13.4929	5883.26		12.9621	12631.9		12.2668	5904.34		13.4445	5391.58		13.0113	8362.69		13.0488	5681.41		13.3742	3485.76		3.96323
	12.9771	3701.14		14.0648	3583.78		13.1455	3600.54		13.2167	3365.8		13.8387	3863.9		12.9536	4166.85		13.2649	3867.58		14.1534	4555		12.3846	3201.23		13.534	4714.82		13.0032	11901.1		12.308	5271.53		13.4856	5548.16		13.0524	7111.84		13.0897	4517.87		13.4146	2668.04		3.96963
	13.0181	4001.33		14.1058	3538.8		13.1866	3376.79		13.2578	4430.08		13.8797	3182.62		12.9945	3309.63		13.3059	2621		14.1945	3282.53		12.4256	5123.45		13.5749	4321.63		13.0444	6867.02		12.3492	4650.17		13.5265	4052.86		13.0934	4697.66		13.1306	3574.38		13.4552	3735.13		3.97608
	13.0589	3339.67		14.1467	3870.97		13.2276	3041.02		13.2989	4050		13.9207	3447.2		13.0356	4425.32		13.346	3167		14.2356	2266		12.4667	5915.64		13.616	4047.12		13.0855	6100.28		12.3902	6066.53		13.5673	4231.8		13.1345	3895.5		13.1716	1583.44		13.496	5049.11		3.98247
	13.0997	3329.97		14.1878	3114.16		13.2686	3452.32		13.3399	4255.11		13.9616	4215.22		13.0767	3704.79		13.3858	2885.2		14.2766	4624.91		12.5078	4962.07		13.657	3509.31		13.1267	5745.38		12.4313	7205.17		13.6085	3874.05		13.1755	3540.46		13.2118	4740.66		13.5367	3475.6		3.9889
	13.1405	3625		14.2288	3774.74		13.3097	3761.81		13.3807	3725.23		14.0027	2986.95		13.1177	4100.55		13.4257	2428.68		14.3176	5483		12.5488	5002.02		13.6981	4106.51		13.1678	3500.61		12.4724	4868.82		13.6495	4348.92		13.2165	3284.68		13.2521	4587.46		13.5776	4024.35		3.99535
	13.1815	4019.97		14.27	3959.49		13.3508	4240.95		13.4217	4713.82		14.0435	3358.83		13.1587	3792.68		13.4659	4337.06		14.3585	5026.24		12.5896	4621.99		13.7392	4672.67		13.2089	3386.93		12.5134	5583.85		13.6906	3891.94		13.2576	4052.72		13.2925	3234.85		13.6185	3381.11		4.0018
	13.2226	3533.01		14.3112	4078.49		13.3916	2796.36		13.4627	5374.97		14.0844	3489.66		13.1998	2552.74		13.5064	4891.79		14.3994	5100		12.6307	4220.56		13.7803	5075.19		13.2501	4247.6		12.5545	5277.46		13.7316	3881.38		13.2986	3617.88		13.3328	1648		13.6595	3621.05		4.00822
	13.2635	3238		14.3524	4776.95		13.4325	2758.33		13.5037	4846.45		14.1253	2992		13.2408	2938.4		13.5474	3927.68		14.4405	4137.62		12.6718	3875.53		13.8214	4523.95		13.2912	3209.89		12.5956	3962		13.7728	5215.11		13.3394	3899.5		13.373	3526		13.7004	2856.32		4.01467
	13.3042	2862.22		14.3936	3973.23		13.4734	4283.82		13.5447	4735.23		14.1662	3641.05		13.2818	5559.49		13.5883	3372.13		14.4815	5432.77		12.7127	5228.34		13.8625	4115.3		13.3322	4392.44		12.6368	4808.51		13.8139	4612.78		13.3799	3930.62		13.4134	4416		13.7413	4263.16		4.02107
	13.3452	3433.44		14.4346	5221.8		13.5143	4265.47		13.5856	3889.44		14.207	3036.92		13.3229	4079.88		13.6293	3464.83		14.5226	4930.3		12.7537	4049.22		13.9036	4205.59		13.3732	4047		12.6779	4937.36		13.8549	3658.05		13.4206	3953.37		13.454	4464.54		13.7823	2688.59		4.02752
	13.3862	4684.11		14.4756	3484.67		13.5553	4264.31		13.6267	3638.43		14.2479	3768.29		13.3638	2920		13.6699	3769.81		14.5638	3178.88		12.7947	3521.24		13.9445	3812.58		13.4141	4255.98		12.7189	4315.44		13.896	2780.52		13.4618	5329.41		13.4948	4886.36		13.8232	5408.06		4.03397
	13.427	4318.78		14.5167	3388.11		13.5962	2896.07		13.6678	3461.57		14.289	3477.13		13.4045	2990.58		13.7105	4508.22		14.6049	5091.38		12.8358	4698.45		13.9856	3918.33		13.4555	6339.55		12.76	3918.86		13.937	3969		13.5029	6216.73		13.5357	3011.95		13.8639	14150		4.04038
	13.468	3405.41		14.5578	4008.36		13.6372	3126.36		13.7089	4280.93		14.33	2940.02		13.4454	5202.05		13.7517	3994.81		14.646	3591		12.8768	5045.31		14.0267	3071.72		13.4965	5290.09		12.8011	6012.33		13.9778	3382.63		13.5441	3682.91		13.5766	3877.89		13.9045	19199.8		4.04688
	13.5086	3415.71		14.5989	3297.77		13.6781	2744.81		13.7499	4621.53		14.3709	3452.23		13.4864	4890.18		13.7926	4472.14		14.6869	4545.55		12.918	6831.08		14.0677	3515.02		13.5379	4260.83		12.8423	5588.93		14.0188	3252.14		13.585	4265.55		13.6175	3426.08		13.9451	11730.9		4.05337
	13.5497	4350.42		14.64	3313.88		13.7192	3476.98		13.791	4273.57		14.4117	3215.85		13.5274	5497.24		13.8336	3975.33		14.7282	4488.84		12.959	7337.78		14.1087	3334.98		13.579	3222.44		12.8835	5655.72		14.0598	2987.57		13.6261	3371.17		13.6585	3851.31		13.9859	4955.57		4.05977
	13.5904	4267.69		14.681	3282.7		13.7603	4383.88		13.832	3855.99		14.4527	3995.07		13.5682	2984.99		13.8738	10266.1		14.7693	4803		12.9999	7136.08		14.1498	3957.27		13.6202	3450.02		12.9247	8336.97		14.1007	3936.11		13.6671	3848.03		13.6995	3470.78		14.0267	3474.77		4.0662
	13.6313	3585.69		14.7219	2609.1		13.8013	4446.64		13.8731	4127.71		14.4937	3814.97		13.6092	3748.45		13.9143	8051.7		14.8103	3926.3		13.041	5418.9		14.1909	3831.88		13.6616	4725.65		12.9657	10952.9		14.142	3520.17		13.7082	3968.24		13.7404	4045.24		14.0676	3969.94		4.07262
	13.6718	3893.73		14.7629	3287.28		13.8423	4147.09		13.9142	3371.66		14.5349	4305.29		13.6501	3133.22		13.9548	4785.77		14.8514	2641		13.0821	4716.36		14.2319	3893.4		13.7028	3431.49		13.0068	7238.13		14.183	2965.27		13.7493	5690.36		13.7815	3670.58		14.1086	5589.56		4.07903
	13.7126	3653.53		14.8039	4279.35		13.8832	4087.86		13.9552	4207.91		14.5758	3888.23		13.6911	3638.23		13.9953	4762.98		14.8925	3087.11		13.1232	4084.87		14.2731	3836.18		13.744	4885.33		13.0479	5210.04		14.2241	4405.83		13.7905	5283.7		13.8223	3625.18		14.1495	4780.82		4.08545
	13.7536	2171.62		14.8452	3245		13.9243	4157.47		13.9962	3859.12		14.6168	4733.03		13.7321	4721.65		14.0362	3299.83		14.9336	4354.11		13.164	4607.26		14.3142	4223.35		13.7853	4977.21		13.0891	4434.21		14.2653	4044.25		13.8316	4498.1		13.8629	8012.2		14.1905	3293.7		4.09185
	13.7944	3156.84		14.8862	2516		13.9653	3687.35		14.0375	3446.41		14.6578	2720.73		13.7733	4858.85		14.077	3946.64		14.9747	5331.55		13.2051	3356.34		14.3553	3477.49		13.8265	4919.13		13.1302	4025.87		14.3065	4503.14		13.8725	4396.61		13.9037	4977.76		14.2316	3236.89		4.09832
	13.8353	4038.01		14.9274	3168.39		14.0064	2919.53		14.0784	3854.81		14.6987	4192.31		13.8143	4209.24		14.1181	3452.56		15.0157	5098.09		13.2462	5395.97		14.3963	4147.27		13.8678	3914.13		13.1714	4245.93		14.3476	4336.95		13.9133	5920.23		13.9443	3219		14.2725	4721.34		4.10475
	13.8763	4382.48		14.9685	3346.99		14.0472	2479.98		14.1194	4194.04		14.7397	3863.24		13.8553	3429		14.1592	3292.54		15.0568	5124.94		13.2875	4267.74		14.4374	4515.53		13.9089	4351.63		13.2125	4035.51		14.3885	4021.58		13.9541	3841.29		13.9852	3593		14.3137	3414		4.11127
	13.9172	3040.78		15.0096	4224.39		14.0881	3724.72		14.1608	3716.75		14.7806	4035.22		13.8963	3778.13		14.2003	4294.46		15.0978	4019		13.3285	4189.85		14.4784	3210.97		13.9501	3732.7		13.2536	3376		14.4296	4409.92		13.995	3004.99		14.0262	3458.03		14.3547	4663.81		4.1177
	13.958	3920.39		15.0507	4167.8		14.1291	3723.32		14.2019	3491.84		14.8216	3271.6		13.9373	3907.3		14.2414	4108.5		15.139	5671.11		13.3693	3423.96		14.5196	3079.81		13.9913	2954.38		13.2945	4013.87		14.4705	3273.39		14.036	3691.73		14.0671	3312.94		14.3958	2564		4.12417
	13.999	3776.97		15.0919	3488		14.1702	3160.53		14.243	4987.86		14.8627	2708.55		13.9782	2944.65		14.2826	3757.75		15.1802	4478.97		13.4101	4835.91		14.5606	3890.34		14.0324	4442.28		13.3354	3019.24		14.5117	2716.93		14.077	3539.01		14.1082	2818.86		14.4367	2805		4.13062
	14.0395	2723.33		15.1329	3760.64		14.2113	3883.4		14.2842	3549.16		14.9035	3182.32		14.019	2652.23		14.3236	4351.29		15.2213	5789.65		13.4512	4772.92		14.6017	2128		14.0736	4349.49		13.3762	3112.03		14.5527	4087.8		14.118	3825.85		14.1491	2745.62		14.4769	2114.27		4.137
	14.0804	2883.22		15.1741	4399.33		14.2523	4064.36		14.3253	3570.51		14.9447	3581.79		14.06	2909.75		14.3648	3494.76		15.2625	3703		13.4921	3857.21		14.6427	3499.09		14.1149	3617.18		13.4172	3336.15		14.5938	2406.72		14.1592	3767.31		14.1902	3584.07		14.517	2805		4.14342
	14.1213	3352.51		15.2152	4198.78		14.2936	4240.53		14.3665	3558.87		14.9858	3126.59		14.1008	3481.46		14.4056	4753.27		15.3035	6788.41		13.5331	3826.08		14.6838	3442.37		14.1561	3152.95		13.4582	5379.85		14.6349	2963.95		14.2002	3166.26		14.2314	3448		14.5573	2786		4.1498
	14.1623	3042.11		15.2564	3840.34		14.3348	3906.52		14.4076	4600.95		15.0268	3324.9		14.142	3353.54		14.4466	4356.53		15.3444	5310.06		13.574	4441.64		14.7247	4027.19		14.1973	3740.69		13.4995	4954.9		14.6759	2986.61		14.2413	3402		14.2724	3749.6		14.5976	3398.55		4.15615
	14.203	2904.33		15.2975	3161.33		14.3761	4817.77		14.4487	4670.78		15.0678	2500.17		14.1831	3621.38		14.4877	4362.25		15.3855	5356.7		13.6151	3482.64		14.7658	4208.85		14.2385	3751.97		13.5405	4645.25		14.7169	3444.05		14.2826	4734.35		14.3135	4281.84		14.6381	2633.88		4.1626
	14.2439	3278.89		15.3385	2983.23		14.4171	4755.4		14.4899	2087		15.1087	3529.32		14.224	3175.9		14.5288	3539.66		15.4265	5642.97		13.6562	4696.78		14.807	3423.73		14.2796	3896.37		13.5817	3856.19		14.7579	2790.5		14.3238	5346.21		14.3546	4016.1		14.6789	2749.38		4.16902
	14.285	3858.49		15.3795	2910.32		14.4582	3853.91		14.5309	3108.35		15.1497	2174.91		14.2651	3470.31		14.57	3717.98		15.4676	4637.3		13.6975	4393.28		14.8482	2922.44		14.3208	3965.97		13.6228	4045		14.7991	4006.87		14.3648	4376.75		14.3956	2574.66		14.7199	2671.41		4.17537
	14.3261	2904.89		15.4203	3134.26		14.4989	3322.81		14.5719	3863.38		15.1907	3622.66		14.3063	5193.93		14.611	2581.86		15.5086	11101.3		13.7385	3689.05		14.8892	3352.11		14.3619	5203.69		13.664	4855		14.8402	2643.94		14.4058	4607.8		14.4366	1791		14.7608	3110.43		4.18173
	14.367	2737.72		15.4613	3048.38		14.54	2862.59		14.613	3247.62		15.2317	3610.73		14.3476	4394.61		14.652	4611.97		15.5495	20297.4		13.7795	5199.12		14.9304	3053.35		14.4031	4979.62		13.7052	5378.1		14.8812	3049.33		14.4468	4556.75		14.4767	1585.77		14.8019	4053		4.18812
	14.4079	4592.54		15.5024	4487.94		14.5812	3346.77		14.6541	2262.41		15.2727	3581.55		14.3886	3762.61		14.6931	3680.54		15.5903	12379.3		13.8207	3596.46		14.9715	3222		14.4442	3876.97		13.7465	6027.26		14.9222	2786.46		14.4879	3199.95		14.5169	774		14.8428	3604.3		4.19455
	14.4491	4007.41		15.5433	3412.78		14.6222	3357.6		14.6951	2638.65		15.3137	3255.8		14.4296	4239.78		14.734	4583.44		15.6311	7450.11		13.8616	3557.14		15.0125	4205.65		14.4853	4987.55		13.7876	4868.96		14.9632	3556.27		14.5291	2940.49		14.5572	4136.78		14.8838	2406.29		4.20092
	14.4902	5026.4		15.5842	3220		14.6633	2927.5		14.7363	4030.58		15.3547	3311		14.4703	3611.78		14.7752	3964.24		15.6724	6858.3		13.9027	3877.58		15.0537	4422.4		14.5266	4875.79		13.8285	5412.46		15.0041	3679.01		14.5701	4025.87		14.5977	2171.18		14.9247	2800.72		4.2073
	14.5312	3963.93		15.6253	3785.21		14.7043	3045.58		14.7774	3287		15.3957	3271.19		14.5114	2606.01		14.8165	3326		15.7137	5520.12		13.9437	3528.62		15.0947	3247.75		14.5678	3820		13.8697	4276.86		15.0451	4593.44		14.6111	2448		14.6386	2272.1		14.9656	2693.54		4.21368
[truncated: 1,150 more rows]
[truncated: 1 more columns]

## Sheet: Fig. 1e
Fig. 1e
	Pinostilbene HPLC-HRMS (XIC: 243.1016)
[truncated: 1,677 more rows]
[truncated: 1 more columns]

## Sheet: Fig. 1f
Fig. 1f
	Pterostilbene HPLC-HRMS (XIC: 257.1170)
[truncated: 1,656 more rows]
[truncated: 1 more columns]

## Sheet: Fig. 2a-b
Fig. 2a-b
20210331 ca time course								For pinostilbene & pterostilbene			For ferulic acid			For sinapic acid
[truncated: 79 more rows]

## Sheet: Fig. 3b-e
Fig. 3b-e
[truncated: 1,962 more rows]

## Sheet: Fig. 4c
Fig. 4c
[truncated: 79 more rows]

[truncated: 14 more sheets: Fig. 6a-d, Fig. 7b-c, Supp. Fig. 1b-d, Supp. Fig. 2b-c, Supp. Fig. 3b-d, Supp. Fig. 11a, Supp. Fig. 11b, Supp. Fig. 11c, Supp. Fig. 12a-b, Supp. Fig. 13c-d, Supp. Fig. 15b, Supp. Fig. 17b-i, Supp. Fig. 20m, Supp. Fig. 22a-l]
